# Supplementary material for: Reform of agricultural land property rights system and grain production resilience: Empirical evidence based on China’s “Three Rights Separation” reform
Source: PLoS One. 2025 Mar 21;20(3):e0319387. doi: 10.1371/journal.pone.0319387 (PMC11927886; doi:10.1371/journal.pone.0319387)
Supplement: S1 Data — (XLSX) [file pone.0319387.s001.xlsx]

## Sheet: Sheet1
id	year	provinces	Resil	treat_i	period_it	DID	treat_date	Rgdp	Urban	Edu	Income	Agg	Struc	Lnrgdp	Insure	z_Urban	z_Edu	z_Income	z_Agg	z_Struc	z_Insure	Transfer	z_Transfer	yGrainArea	yCropArea	yMachineArea	Invest	Labor
1	2005	Beijing	0.149405	1	0	0	2017	47182	0.8362	8.20902	7346.3	0.16	0.012154	10.7618	2.9582	1.95679	0.906513	-0.517295	-2.04035	-1.66336	-0.621255	0.1194	-0.602292	192.2	318	95.96	57.9985	62.2
1	2006	Beijing	0.158418	1	0	0	2017	53438	0.8433	8.33126	8275.5	0.15	0.010397	10.8863	6.66667	2.00773	1.08901	-0.380497	-2.06404	-1.69461	-0.613516	0.0471	-1.0037	219.6	329.6	89.32	59.5105	60.3
1	2007	Beijing	0.166494	1	0	0	2017	63629	0.845	8.58823	9439.6	0.16	0.009534	11.0608	115.391	2.01993	1.47264	-0.209116	-2.04035	-1.70996	-0.386639	0.0477	-1.00037	197.5	295	61.44	41.1336	65.3
1	2008	Beijing	0.16806	1	0	0	2017	68541	0.849	8.56304	10661.9	0.16	0.00943	11.1352	396.571	2.04863	1.43503	-0.0291678	-2.04035	-1.71181	0.200108	0.0573	-0.947069	226.33	322.02	93.91	66.0041	63
1	2009	Beijing	0.176464	1	0	0	2017	71059	0.85	8.67004	11668.6	0.16	0.009054	11.1713	515.318	2.0558	1.59478	0.11904	-2.04035	-1.7185	0.447901	0.4615	1.29703	226.29	320.13	104.5	73.8678	65.6759
1	2010	Beijing	0.18345	1	0	0	2017	78307	0.8596	9.05649	13262.3	0.16	0.008206	11.2684	563.18	2.12468	2.17171	0.353667	-2.04035	-1.73358	0.547774	0.463	1.30536	223.5	317.3	133.06	93.7249	65.1
1	2011	Beijing	0.189162	1	0	0	2017	86246	0.862	8.91835	14735.7	0.15	0.007825	11.365	728.934	2.1419	1.96548	0.570583	-2.06404	-1.74036	0.893658	0.4617	1.29814	209.4	302.6	151.56	104.88	59.1
1	2012	Beijing	0.19039	1	0	0	2017	92758	0.8629	9.29631	16475.7	0.14	0.0078	11.4377	894.607	2.14836	2.52974	0.826748	-2.08773	-1.7408	1.23937	0.4816	1.40863	193.9	282.7	157.14	107.78	57.3
1	2013	Beijing	0.193086	1	0	0	2017	100569	0.8639	8.83648	18337.5	0.14	0.007561	11.5186	1007.33	2.15554	1.84326	1.10084	-2.08773	-1.74506	1.47459	0.4879	1.44361	158.9	242.5	129	84.5282	55.4
1	2014	Beijing	0.1825	1	0	0	2017	106732	0.865	9.21587	18867.3	0.13	0.006944	11.5781	861.851	2.16343	2.40965	1.17884	-2.11142	-1.75603	1.17102	0.5196	1.6196	120.2	196.1	95	58.2305	52.4
1	2015	Beijing	0.197391	1	0	0	2017	113692	0.8671	9.2978	20568.7	0.13	0.005666	11.6412	1141.25	2.1785	2.53196	1.42932	-2.11142	-1.77876	1.75405	0.5685	1.89109	104.5	173.7	80.98	48.7185	50.3
1	2016	Beijing	0.200095	1	0	0	2017	123391	0.8676	9.30444	22309.5	0.13	0.0048	11.7231	1209.92	2.18208	2.54188	1.68561	-2.11142	-1.79417	1.89734	0.5999	2.06543	87.3	151.4	72.74	41.9432	49.6
1	2017	Beijing	0.199545	1	1	1	2017	136172	0.8693	9.4089	24240.5	0.12	0.004079	11.8217	1308.89	2.19428	2.69783	1.96989	-2.13511	-1.80699	2.10387	0.6319	2.24309	66.8	120.9	51.39	28.3941	48.8
1	2018	Beijing	0.196376	1	1	1	2017	150962	0.8709	9.37663	26490.3	0.12	0.003643	11.9248	1711.89	2.20576	2.64965	2.30111	-2.13511	-1.81474	2.94483	0.748	2.88767	55.6	103.8	42.08	22.54	45.4
1	2019	Beijing	0.200831	1	1	1	2017	161776	0.8735	9.4089	28928.4	0.11	0.003228	11.994	1924.01	2.22442	2.69783	2.66005	-2.1588	-1.82213	3.38745	0.6969	2.60397	46.5	88.6	38.73	20.3267	42.4
1	2020	Beijing	0.211507	1	1	1	2017	161776	0.8755	9.4089	30125.7	0.15	0.003013	11.994	3049.67	2.23877	2.69783	2.83632	-2.06404	-1.82595	5.73639	0.6376	2.27473	48.9	98.2	37.78	18.8131	28
1	2021	Beijing	0.239367	1	1	1	2017	161776	0.875	9.4089	33302.7	0.102104	0.002819	11.994	3049.67	2.23518	2.69783	3.30404	-2.17751	-1.8294	5.73639	0.6425	2.30194	60.9	117.8	52.11	26.9397	27
2	2005	Tianjin	0.12467	1	0	0	2017	30567	0.7511	7.47199	5579.9	0.34	0.035585	10.3277	0.0216643	1.34618	-0.193807	-0.777347	-1.61393	-1.24659	-0.627382	0.087	-0.782176	287.7	499.4	127.79	73.6187	80.5
2	2006	Tianjin	0.12583	1	0	0	2017	33411	0.7573	7.75639	6227.9	0.33	0.029224	10.4166	3.31032	1.39067	0.230777	-0.681947	-1.63762	-1.35973	-0.62052	0.0985	-0.718328	295.2	513.9	127.76	73.3893	81.11
2	2007	Tianjin	0.129345	1	0	0	2017	37976	0.7631	7.77778	7010.1	0.3	0.025851	10.5447	6.88062	1.43228	0.26271	-0.566791	-1.70869	-1.41973	-0.61307	0.103	-0.693345	292	434	175.96	118.388	77.9
2	2008	Tianjin	0.130872	1	0	0	2017	45242	0.7723	7.9907	7910.8	0.29	0.022499	10.7198	26.0151	1.4983	0.580581	-0.434188	-1.73238	-1.47935	-0.573141	0.107	-0.671137	293.51	446.28	156.27	102.776	78.07
2	2009	Tianjin	0.134106	1	0	0	2017	47497	0.7801	8.08707	8687.6	0.29	0.02093	10.7684	39.5395	1.55426	0.724453	-0.319827	-1.73238	-1.50726	-0.54492	0.1324	-0.530117	306.64	455.2	179.07	120.628	77.7197
2	2010	Tianjin	0.138841	1	0	0	2017	54053	0.7955	8.08602	10074.9	0.27	0.01928	10.8977	47.0092	1.66476	0.722885	-0.115587	-1.77976	-1.53661	-0.529332	0.1453	-0.458497	311.8	459.3	221.22	150.177	75.9
2	2011	Tianjin	0.14439	1	0	0	2017	61458	0.8043	8.03765	12321.2	0.26	0.017393	11.0261	78.4641	1.7279	0.650673	0.215117	-1.80345	-1.57017	-0.463695	0.1721	-0.309704	310.8	468	261.75	173.829	73.18
2	2012	Tianjin	0.14864	1	0	0	2017	66517	0.8155	8.10264	14025.5	0.25	0.016355	11.1052	131.265	1.80826	0.747697	0.466026	-1.82714	-1.58864	-0.353514	0.1838	-0.244746	322.9	479	279.43	188.367	71.23
2	2013	Tianjin	0.155614	1	0	0	2017	71345	0.8229	8.29644	15841	0.24	0.015565	11.1753	239.861	1.86136	1.03702	0.733306	-1.85083	-1.60269	-0.126904	0.2111	-0.0931774	332.8	473.5	325	228.427	68.99
2	2014	Tianjin	0.160008	1	0	0	2017	74960	0.8255	8.33916	17014.2	0.23	0.014924	11.2247	289.6	1.88001	1.1008	0.906026	-1.87452	-1.61409	-0.0231121	0.3146	0.481451	345.8	479	349	251.95	67.98
2	2015	Tianjin	0.165971	1	0	0	2017	75868	0.8288	8.30841	18481.6	0.22	0.014918	11.2368	387.638	1.90369	1.05489	1.12206	-1.89821	-1.6142	0.181466	0.3278	0.554737	350	469	376.96	281.313	66.17
2	2016	Tianjin	0.1671	1	0	0	2017	79647	0.8327	8.30996	20075.6	0.22	0.014681	11.2854	449.693	1.93167	1.05721	1.35673	-1.89821	-1.61841	0.310958	0.4561	1.26705	357.3	479.2	400.11	298.329	65.1
2	2017	Tianjin	0.163296	1	1	1	2017	87280	0.8357	8.44376	21753.7	0.22	0.013574	11.3769	612.454	1.9532	1.25696	1.60378	-1.89821	-1.6381	0.650596	0.4846	1.42528	351.4	439.5	349.64	279.553	62.71
2	2018	Tianjin	0.167659	1	1	1	2017	95689	0.8395	8.68285	23065.2	0.22	0.013118	11.4689	828.883	1.98046	1.6139	1.79686	-1.89821	-1.64621	1.10222	0.3257	0.543078	350.2	429.3	354.38	289.084	60.07
2	2019	Tianjin	0.166418	1	1	1	2017	101557	0.8431	8.72911	24804.1	0.22	0.013191	11.5284	877.265	2.00629	1.68296	2.05287	-1.89821	-1.64491	1.20318	0.4929	1.47137	339.3	410.3	340.98	281.975	58.28
2	2020	Tianjin	0.166009	1	1	1	2017	101068	0.847	8.24229	25690.6	0.24	0.015013	11.5236	1692.56	2.03428	0.956182	2.18338	-1.85083	-1.61251	2.90447	0.4959	1.48802	350.2	419.2	350.31	292.649	36
2	2021	Tianjin	0.17732	1	1	1	2017	113660	0.8488	8.552	27954.5	0.232277	0.016952	11.641	1856.27	2.04719	1.41855	2.51667	-1.86913	-1.57802	3.24609	0.4984	1.5019	373.5	437	365.22	312.15	34
3	2005	Hebei	0.270234	1	0	0	2016	12845	0.3769	7.52323	3481.6	0.98	0.153327	9.46071	0.204826	-1.33874	-0.11731	-1.08626	-0.0977714	0.847691	-0.627	0.0276	-1.11196	6240.2	8785.5	2486.96	1766.45	1562.3
3	2006	Hebei	0.275322	1	0	0	2016	14609	0.3877	7.58183	3801.8	0.98	0.13958	9.58939	0.268216	-1.26125	-0.0298254	-1.03912	-0.0977714	0.603172	-0.626868	0.0262	-1.11974	6199.4	8777.3	2610.54	1843.82	1524.89
3	2007	Hebei	0.287961	1	0	0	2016	17561	0.4025	7.69755	4293.4	0.98	0.142937	9.77344	6.95305	-1.15506	0.142934	-0.966747	-0.0977714	0.662883	-0.612919	0.019	-1.15971	6168.2	8652.7	2685.46	1914.37	1488.7
3	2008	Hebei	0.289816	1	0	0	2016	20385	0.419	7.89913	4795.5	0.99	0.137802	9.92255	31.7584	-1.03667	0.443875	-0.892827	-0.0740813	0.571547	-0.561157	0.0243	-1.13028	6158.11	8713.17	2863.47	2023.78	1481.37
3	2009	Hebei	0.306088	1	0	0	2016	21831	0.4374	7.82392	5149.7	1	0.138617	9.99109	37.5103	-0.904649	0.331593	-0.840681	-0.0503913	0.586043	-0.549154	0.0426	-1.02868	6216.5	8682.5	3147.03	2253.21	1483.62
3	2010	Hebei	0.321895	1	0	0	2016	25308	0.445	8.00251	5958	0.99	0.137367	10.1389	44.4522	-0.850118	0.598212	-0.721682	-0.0740813	0.563809	-0.534668	0.08	-0.82104	6282.2	8718.4	3428.52	2470.48	1469.6
3	2011	Hebei	0.333146	1	0	0	2016	29647	0.4559	8.02853	7119.7	0.99	0.126389	10.2971	51.2101	-0.771909	0.637058	-0.550655	-0.0740813	0.368543	-0.520566	0.1166	-0.617838	6286.1	8773.7	3718.78	2664.4	1485
3	2012	Hebei	0.34055	1	0	0	2016	31844	0.466	8.15349	8081.4	0.97	0.12627	10.3686	90.6911	-0.69944	0.823612	-0.409073	-0.121461	0.366427	-0.43818	0.1321	-0.531782	6302.4	8781.8	4184.27	3002.91	1418
3	2013	Hebei	0.349782	1	0	0	2016	33346	0.4802	8.03425	9101.9	0.97	0.129512	10.4147	122.393	-0.597554	0.645597	-0.258833	-0.121461	0.424092	-0.372028	0.1699	-0.321918	6315.9	8749.2	4696	3389.96	1375
3	2014	Hebei	0.355933	1	0	0	2016	34507	0.4936	8.0949	10186.1	0.99	0.125539	10.4489	133.8	-0.501407	0.736142	-0.0992157	-0.0740813	0.353424	-0.348223	0.2261	-0.00989793	6332	8713.1	4988	3624.89	1338
3	2015	Hebei	0.369011	1	0	0	2016	35994	0.5167	7.99128	11050.5	1	0.11745	10.4911	170.43	-0.335662	0.581447	0.0280424	-0.0503913	0.209545	-0.271786	0.2757	0.265479	6392.5	8739.8	5192.38	3797.83	1292
3	2016	Hebei	0.373414	1	1	1	2016	38688	0.5387	7.8613	11919.4	1.01	0.108256	10.5633	192.841	-0.17781	0.387398	0.155963	-0.0267013	0.0460109	-0.22502	0.3099	0.455356	6327.4	8716.6	5397.25	3917.88	1186
3	2017	Hebei	0.388202	1	1	1	2016	41451	0.5574	8.07991	12880.9	1.03	0.102151	10.6323	237.149	-0.0436353	0.713764	0.297516	0.0206788	-0.062579	-0.132562	0.3328	0.582497	6658.5	8381.6	5534.05	4396.35	1086
3	2018	Hebei	0.397565	1	1	1	2016	43808	0.5733	8.01706	14030.9	1.06	0.102743	10.6876	313.094	0.070449	0.619934	0.466821	0.0917489	-0.0520491	0.025913	0.3404	0.624691	6538.7	8197.1	5815.78	4639.16	982
3	2019	Hebei	0.401486	1	1	1	2016	47036	0.5877	8.22931	15373.1	1.06	0.100587	10.7587	389.239	0.173771	0.936804	0.664421	0.0917489	-0.0903979	0.184807	0.335	0.594711	6469.2	8132.7	5839.28	4644.89	938
3	2020	Hebei	0.406979	1	1	1	2016	48302	0.6007	7.77314	16467	0.94	0.107748	10.7852	606.491	0.267047	0.255783	0.825467	-0.192532	0.0369751	0.638152	0.3075	0.442032	6388.8	8089.4	5950.57	4699.61	815
3	2021	Hebei	0.412666	1	1	1	2016	54181	0.6114	8.1565	18178.9	0.934002	0.09977	10.9001	665.575	0.343821	0.828106	1.0775	-0.206741	-0.10493	0.761446	0.3274	0.552516	6428.6	8097.2	5971.59	4741.02	777
4	2005	Hebei	0.195602	1	0	0	2016	12195	0.4211	7.61108	2890.7	0.96	0.060744	9.40878	0.110626	-1.0216	0.0138422	-1.17325	-0.145151	-0.799087	-0.627197	0.0172	-1.1697	3033.6	3795.4	649.22	518.911	641.8
4	2006	Shanxi	0.189285	1	0	0	2016	14008	0.4301	7.8172	3180.9	0.95	0.054396	9.54738	4.25981	-0.957027	0.321561	-1.13053	-0.168841	-0.911999	-0.618539	0.0171	-1.17026	3121.9	3822.9	663.82	542.096	639.7
4	2007	Shanxi	0.199977	1	0	0	2016	17542	0.4403	7.86889	3665.7	0.97	0.051132	9.77235	4.67679	-0.883841	0.39873	-1.05916	-0.121461	-0.970056	-0.617669	0.0181	-1.16471	3028.2	3653.2	687.95	570.254	638.9
4	2008	Shanxi	0.202621	1	0	0	2016	21234	0.4511	7.99809	4097.2	0.99	0.051724	9.96336	11.9147	-0.80635	0.591614	-0.995632	-0.0740813	-0.959526	-0.602565	0.0246	-1.12862	3111.33	3726.49	745.96	622.819	642.82
4	2009	Shanxi	0.219717	1	0	0	2016	20906	0.4599	8.04421	4244.1	0.99	0.062049	9.94779	6.51827	-0.743209	0.660467	-0.974005	-0.0740813	-0.775875	-0.613826	0.0434	-1.02424	3146.67	3717.86	860.51	728.306	635.752
4	2010	Shanxi	0.229959	1	0	0	2016	25434	0.4805	8.20922	4736.3	0.99	0.057323	10.1438	9.12253	-0.595401	0.906812	-0.901543	-0.0740813	-0.859936	-0.608391	0.0833	-0.802718	3239.2	3763.9	931.45	801.603	638.2
4	2011	Shanxi	0.240736	1	0	0	2016	30534	0.4979	8.10293	5601.4	1.01	0.053844	10.3266	39.8862	-0.470554	0.74813	-0.774181	-0.0267013	-0.921818	-0.544196	0.1217	-0.589523	3287.9	3797.4	1306.79	1131.46	650
4	2012	Shanxi	0.248298	1	0	0	2016	32864	0.5132	8.24984	6356.6	1.01	0.054951	10.4001	64.1511	-0.360775	0.967454	-0.663	-0.0267013	-0.902127	-0.493562	0.127	-0.560097	3291.5	3808.1	1515.47	1309.88	609
4	2013	Shanxi	0.254426	1	0	0	2016	33848	0.5288	8.27996	7153.5	1.02	0.058195	10.4296	79.8513	-0.248843	1.01242	-0.545679	-0.00301122	-0.844426	-0.4608	0.1417	-0.478484	3274.3	3782.4	1703	1474.23	592
4	2014	Shanxi	0.256536	1	0	0	2016	34248	0.543	8.23923	8809.4	1.05	0.060903	10.4414	96.4286	-0.146957	0.951614	-0.301895	0.0680589	-0.796259	-0.426208	0.1565	-0.396315	3286.4	3783.4	1811	1573.1	595
4	2015	Shanxi	0.258228	1	0	0	2016	33593	0.5587	8.42554	9453.9	1.08	0.061353	10.4221	102.933	-0.0343077	1.22976	-0.207011	0.139129	-0.788255	-0.412635	0.1621	-0.365224	3287.2	3767.7	1824.81	1592.09	550
4	2016	Shanxi	0.261556	1	1	1	2016	33972	0.5727	8.51749	10082.5	1.08	0.060629	10.4333	121.874	0.0661439	1.36703	-0.114468	0.139129	-0.801132	-0.373111	0.1665	-0.340795	3241.4	3720.8	1828.7	1593.08	522
4	2017	Shanxi	0.272715	1	1	1	2016	41242	0.5859	8.68551	10787.5	1.11	0.049654	10.6272	155.608	0.160855	1.61787	-0.0106768	0.210199	-0.996345	-0.302716	0.1747	-0.295269	3180.9	3577.6	1854.55	1648.91	500
4	2018	Shanxi	0.282919	1	1	1	2016	45517	0.5985	8.54651	11750	1.1	0.046422	10.7258	197.042	0.251262	1.41036	0.131024	0.186509	-1.05383	-0.216255	0.1772	-0.281389	3137.1	3555.2	1896.29	1673.28	478
4	2019	Shanxi	0.282362	1	1	1	2016	48469	0.6129	8.64138	12902.4	1.17	0.048657	10.7887	248.695	0.354583	1.55199	0.300682	0.352339	-1.01408	-0.10847	0.1555	-0.401867	3126.2	3524.4	1911.12	1695.19	462
4	2020	Shanxi	0.28519	1	1	1	2016	51051	0.6253	8.46186	13878	1.03	0.065409	10.8406	366.101	0.443555	1.28398	0.444311	0.0206788	-0.71611	0.136526	0.1528	-0.416857	3130	3541.5	2009.9	1776.36	424
4	2021	Shanxi	0.286598	1	1	1	2016	65625	0.6342	8.6669	15308.3	1.02392	0.056269	11.0917	514.995	0.507413	1.59009	0.654881	0.00627527	-0.878684	0.447226	0.1553	-0.402977	3138.1	3588	2068.14	1808.82	401
5	2005	Inner Mongolia	0.229884	1	0	0	2016	14695	0.472	6.69647	2988.9	1.2	0.167324	9.59526	0.0216643	-0.65639	-1.35159	-1.1588	0.423409	1.09666	-0.627382	0.0151	-1.18136	4373.6	6215.7	1480.27	1041.57	560.5
5	2006	Inner Mongolia	0.234155	1	0	0	2016	17275	0.4864	7.11436	3341.9	1.25	0.152554	9.75702	0.474085	-0.553068	-0.727716	-1.10683	0.54186	0.833941	-0.626438	0.0139	-1.18802	4461.9	6297.2	1612.94	1142.85	565.3
5	2007	Inner Mongolia	0.246155	1	0	0	2016	21334	0.5015	7.14974	3953.1	1.28	0.147593	9.96806	76.1145	-0.444724	-0.674897	-1.01685	0.61293	0.7457	-0.468598	0.0223	-1.14139	5119.9	6761.5	1751.47	1326.24	569.3
5	2008	Inner Mongolia	0.259906	1	0	0	2016	25620	0.5171	7.19837	4656.2	1.25	0.14464	10.1511	196.267	-0.332792	-0.602297	-0.913335	0.54186	0.693175	-0.217872	0.0937	-0.744978	5254.48	6860.83	2056.87	1575.29	556.7
5	2009	Inner Mongolia	0.268337	1	0	0	2016	28982	0.534	7.34673	4937.8	1.25	0.131598	10.2744	252.3	-0.211533	-0.380809	-0.871878	0.54186	0.461196	-0.100946	0.1062	-0.675578	5424	6927.83	2335.14	1828.25	557.958
5	2010	Inner Mongolia	0.280471	1	0	0	2016	33262	0.555	7.67255	5529.6	1.27	0.13388	10.4122	260.711	-0.0608556	0.105611	-0.784752	0.58924	0.501786	-0.0833952	0.1365	-0.507354	5498.7	7002.5	2576	2022.8	571
5	2011	Inner Mongolia	0.296654	1	0	0	2016	38276	0.5704	7.72261	6641.6	1.25	0.138474	10.5526	250.683	0.0496411	0.180347	-0.621042	0.54186	0.5835	-0.104322	0.164	-0.354675	5561.5	7109.9	3040.74	2378.53	678.2
5	2012	Inner Mongolia	0.304356	1	0	0	2016	42441	0.5842	7.92175	7611.3	1.24	0.138795	10.6559	292.867	0.148658	0.477645	-0.478281	0.51817	0.589209	-0.0162951	0.1833	-0.247522	5589.4	7154	3493.82	2729.71	655.8
5	2013	Inner Mongolia	0.315377	1	0	0	2016	46320	0.5982	7.81783	8595.7	1.19	0.138944	10.7433	440.119	0.249109	0.322501	-0.333357	0.399719	0.59186	0.290979	0.2138	-0.0781871	5617.3	7211.2	3921	3054.34	632.6
5	2014	Inner Mongolia	0.321441	1	0	0	2016	49585	0.6097	7.58449	9976.3	1.16	0.134724	10.8114	492.734	0.331623	-0.0258543	-0.130103	0.328649	0.516798	0.400773	0.2914	0.352645	5651	7356	4487	3446.99	609.4
5	2015	Inner Mongolia	0.333226	1	0	0	2016	52972	0.6209	7.67228	10775.9	1.18	0.125894	10.8775	536.584	0.411984	0.105208	-0.0123846	0.376029	0.359739	0.492276	0.325	0.539191	5726.7	7567.9	5086.5	3849	584.3
5	2016	Inner Mongolia	0.330498	1	1	1	2016	56560	0.634	7.75155	11609	1.23	0.119702	10.9431	576.785	0.505978	0.223551	0.110266	0.49448	0.249601	0.576165	0.3644	0.757939	5784.8	7921.9	5113.87	3734.3	555.9
5	2017	Inner Mongolia	0.353809	1	1	1	2016	61196	0.646	7.67489	12584.3	1.31	0.110739	11.0218	609.848	0.592079	0.109105	0.253851	0.684	0.0901761	0.645158	0.3716	0.797913	6780.9	9014.2	5272.3	3966.07	533.5
5	2018	Inner Mongolia	0.369059	1	1	1	2016	66491	0.6551	7.74707	13802.6	1.4	0.108464	11.1048	699.016	0.657373	0.216863	0.43321	0.89721	0.0497106	0.831228	0.3392	0.618029	6789.9	8824.1	6150.02	4732.27	507.3
5	2019	Inner Mongolia	0.373702	1	1	1	2016	71170	0.6646	7.8079	15282.8	1.4	0.108253	11.1728	834.251	0.725537	0.307677	0.651127	0.89721	0.0459575	1.11343	0.3886	0.892296	6827.5	8885	6466.08	4968.73	475.2
5	2020	Inner Mongolia	0.378111	1	1	1	2016	71640	0.6748	7.72464	16566.9	1.51	0.117557	11.1794	992.023	0.798723	0.183377	0.840174	1.1578	0.211448	1.44265	0.3782	0.834556	6833.2	8882.8	6703.8	5156.98	443
5	2021	Inner Mongolia	0.399809	1	1	1	2016	88137	0.6821	7.94615	18336.8	1.51723	0.111211	11.3866	1276.95	0.851101	0.514072	1.10074	1.17493	0.0985716	2.03721	0.3914	0.907842	6884.3	8743.3	6620.17	5212.59	422
6	2005	Liaoning	0.218029	1	0	0	2016	17210	0.587	7.44517	3690.2	0.76	0.117673	9.75325	0.468772	0.168748	-0.233847	-1.05555	-0.618952	0.213511	-0.62645	0.021	-1.14861	3052	3796.7	370.13	297.531	718.9
6	2006	Liaoning	0.225234	1	0	0	2016	19760	0.5899	7.57142	4090.4	0.78	0.108292	9.89142	0.438425	0.189556	-0.0453667	-0.996633	-0.571572	0.0466512	-0.626513	0.0199	-1.15471	3156.4	3766.8	436.37	365.657	716.2
6	2007	Liaoning	0.232897	1	0	0	2016	24022	0.592	7.58624	4773.4	0.78	0.104672	10.0867	1.3522	0.204624	-0.0232417	-0.896081	-0.571572	-0.0177379	-0.624606	0.019	-1.15971	3127.2	3703.9	530.67	448.044	703.3
6	2008	Liaoning	0.231764	1	0	0	2016	28185	0.6005	7.56637	5576.5	0.79	0.100159	10.2465	17.698	0.265612	-0.0529059	-0.777847	-0.547882	-0.0980108	-0.590497	0.021	-1.14861	3035.9	3716.16	676.12	552.353	700.7
6	2009	Liaoning	0.231394	1	0	0	2016	29611	0.6035	7.7213	5958	0.78	0.101227	10.2959	83.8377	0.287137	0.178391	-0.721682	-0.571572	-0.0790142	-0.452481	0.0415	-1.03479	3124.1	3919.14	750.5	598.253	694.377
6	2010	Liaoning	0.244165	1	0	0	2016	31888	0.621	7.86357	6907.9	0.8	0.105704	10.37	31.7981	0.412702	0.390787	-0.581837	-0.524192	0.00061836	-0.561074	0.06	-0.932079	3179.3	4073.8	881.25	687.75	700.2
6	2011	Liaoning	0.254031	1	0	0	2016	37353	0.6405	7.81734	8296.5	0.8	0.103541	10.5282	78.0769	0.552616	0.32177	-0.377405	-0.524192	-0.037855	-0.464503	0.0825	-0.80716	3169.8	4145.7	1253.93	958.754	699.9
6	2012	Liaoning	0.262144	1	0	0	2016	40778	0.6565	7.74245	9383.7	0.8	0.104731	10.6159	99.5825	0.667418	0.209966	-0.217346	-0.524192	-0.0166884	-0.419626	0.0976	-0.723325	3217.3	4210.6	1472.91	1125.44	694.7
6	2013	Liaoning	0.261886	1	0	0	2016	43956	0.6645	7.98028	10522.7	0.78	0.102734	10.6909	146.481	0.724819	0.565025	-0.049661	-0.571572	-0.0522092	-0.321761	0.16	-0.376883	3226.4	4208.8	1664	1275.6	683.8
6	2014	Liaoning	0.259743	1	0	0	2016	45915	0.6705	7.97583	11191.5	0.8	0.099972	10.7346	144.964	0.76787	0.558381	0.0488006	-0.524192	-0.101337	-0.324927	0.2556	0.153885	3235.1	4164.1	1814	1409.3	687.9
6	2015	Liaoning	0.274399	1	0	0	2016	46482	0.6805	8.01242	12056.9	0.87	0.101617	10.7468	204.215	0.839621	0.613007	0.176206	-0.358362	-0.0720773	-0.201286	0.3169	0.49422	3297.4	4219.9	2099.89	1640.84	689.4
6	2016	Liaoning	0.274799	1	1	1	2016	47069	0.6887	7.98816	12880.7	0.94	0.090288	10.7594	222.447	0.898457	0.576789	0.297487	-0.192532	-0.273587	-0.163242	0.3529	0.694091	3231.4	4064.1	2261.32	1797.99	705.4
6	2017	Liaoning	0.289875	1	1	1	2016	50221	0.6949	8.13491	13746.8	0.99	0.087692	10.8242	242.262	0.942942	0.795874	0.424995	-0.0740813	-0.319762	-0.121893	0.381	0.850101	3467.5	4172.3	2422.2	2013.03	714.8
6	2018	Liaoning	0.291202	1	1	1	2016	54657	0.7026	8.28202	14656.3	1.03	0.085945	10.9088	287.364	0.998191	1.0155	0.558893	0.0206788	-0.350836	-0.0277769	0.334	0.589159	3484	4207.1	2915.92	2414.74	711.8
6	2019	Liaoning	0.301938	1	1	1	2016	58019	0.7121	8.16177	16108.3	1.05	0.087627	10.9685	355.995	1.06635	0.835973	0.772659	0.0680589	-0.320918	0.115435	0.349	0.672438	3488.7	4217.1	2731.47	2259.68	704.8
6	2020	Liaoning	0.305363	1	1	1	2016	58629	0.7214	8.04028	17450.3	1.2	0.09135	10.979	516.618	1.13308	0.654599	0.97023	0.423409	-0.254697	0.450613	0.317	0.494776	3527.2	4287.8	2821.04	2320.62	631
6	2021	Liaoning	0.30871	1	1	1	2016	64992	0.7281	8.1226	19216.6	1.19976	0.089298	11.082	559.773	1.18116	0.777496	1.23027	0.422841	-0.291196	0.540666	0.3253	0.540857	3543.6	4328.9	2943.49	2409.51	600
7	2005	Jilin	0.224428	1	0	0	2015	10237	0.5252	7.23472	3264	1.02	0.222834	9.23376	4.76236	-0.274674	-0.54803	-1.1183	-0.00301122	2.08401	-0.61749	0.0417	-1.03368	4294.5	4954.1	118.5	102.723	523.9
7	2006	Jilin	0.231229	1	0	0	2015	11864	0.5297	7.37403	3641.1	1.05	0.198419	9.38126	8.00779	-0.242386	-0.340052	-1.06278	0.0680589	1.64974	-0.610718	0.0341	-1.07587	4325.5	4984.6	177	153.596	565.2
7	2007	Jilin	0.226934	1	0	0	2015	14966	0.5316	7.45106	4191.3	1.08	0.185084	9.61354	134.112	-0.228753	-0.225053	-0.981778	0.139129	1.41255	-0.347573	0.0333	-1.08032	4334.7	4944	299.4	262.502	513.4
7	2008	Jilin	0.238206	1	0	0	2015	17696	0.5321	7.55429	4932.7	1.09	0.178625	9.78109	116.631	-0.225166	-0.0709402	-0.872628	0.162819	1.29767	-0.38405	0.0796	-0.82326	4391.22	4998.22	479.6	421.356	564
7	2009	Jilin	0.242703	1	0	0	2015	19858	0.5332	7.64486	5265.9	1.12	0.163502	9.89636	114.209	-0.217273	0.0642727	-0.823574	0.233889	1.02867	-0.389104	0.0992	-0.714442	4427.7	5077.54	763.1	665.436	516.561
7	2010	Jilin	0.254409	1	0	0	2015	23370	0.5335	7.86922	6237.4	1.14	0.144825	10.0592	152.886	-0.21512	0.399222	-0.680549	0.281269	0.696465	-0.308396	0.0993	-0.713887	4492.2	5221.4	1136	977.351	524.9
7	2011	Jilin	0.265054	1	0	0	2015	28270	0.534	7.81645	7510	1.17	0.142981	10.2496	122.826	-0.211533	0.320441	-0.493195	0.352339	0.663666	-0.371123	0.1028	-0.694455	4545.1	5222.3	1568.03	1364.7	651.88
7	2012	Jilin	0.270069	1	0	0	2015	32005	0.5454	7.95633	8598.2	1.14	0.137774	10.3736	140.435	-0.129737	0.52927	-0.332989	0.281269	0.571049	-0.334378	0.1432	-0.470156	4610.3	5315.1	2089.4	1812.34	628.98
7	2013	Jilin	0.264908	1	0	0	2015	35139	0.5574	7.84313	9621.2	1.13	0.132606	10.4671	152.686	-0.0436353	0.360272	-0.182381	0.257579	0.479125	-0.308814	0.1792	-0.270285	4789.9	5413.1	2463	2179.44	607.09
7	2014	Jilin	0.269894	1	0	0	2015	37539	0.5681	7.75708	10780.1	1.09	0.127447	10.5331	157.061	0.0331384	0.231807	-0.0117663	0.162819	0.387362	-0.299684	0.2412	0.0739367	5000.7	5615.3	2917	2597.73	586.53
7	2015	Jilin	0.280895	1	1	1	2015	38128	0.5764	7.84354	11326.2	1.07	0.126832	10.5487	195.396	0.0926918	0.360884	0.0686313	0.115439	0.376423	-0.21969	0.2584	0.16943	5078	5679.1	3298.96	2949.78	566.9
7	2016	Jilin	0.283557	1	1	1	2015	40259	0.5875	7.88981	12122.9	1.04	0.108382	10.6031	271.463	0.172336	0.429961	0.185923	0.0443689	0.0482521	-0.0609586	0.3221	0.523091	5021.7	5676.3	3891.34	3442.59	546.24
7	2017	Jilin	0.291966	1	1	1	2015	42890	0.5971	7.69838	12950.4	1.04	0.100293	10.6664	327.707	0.241217	0.144173	0.307748	0.0443689	-0.0956273	0.0564076	0.3684	0.780146	5544	6086.2	4355.46	3967.45	526.54
7	2018	Jilin	0.287994	1	1	1	2015	44925	0.6085	7.80091	13748.2	1.06	0.103138	10.7127	398.014	0.323013	0.297241	0.425201	0.0917489	-0.0450232	0.203119	0.3366	0.603594	5599.7	6080.9	4563.14	4202.05	508.58
7	2019	Jilin	0.291678	1	1	1	2015	47554	0.6163	7.9676	14936	1.07	0.109774	10.7696	465.556	0.378979	0.546095	0.600071	0.115439	0.0730116	0.344061	0.3908	0.90451	5644.9	6117.1	4822.57	4450.3	489.61
7	2020	Jilin	0.29817	1	1	1	2015	50561	0.6264	8.07025	16067	1.59	0.126713	10.8309	570.625	0.451447	0.699342	0.766578	1.34732	0.374306	0.56331	0.4023	0.968358	5681.8	6151	5047.96	4662.9	472
7	2021	Jilin	0.304004	1	1	1	2015	55148	0.6336	8.13956	17641.7	1.61899	0.118036	10.9178	817.621	0.503108	0.802816	0.998408	1.416	0.219968	1.07872	0.4161	1.04497	5721.3	6187.1	5322.53	4921.82	454
8	2005	Heilongjiang	0.254713	1	0	0	2016	12456	0.531	7.24317	3221.3	1.03	0.14183	9.42996	28.4398	-0.233058	-0.535415	-1.12458	0.0206788	0.643193	-0.568082	0.0659	-0.899322	8650.8	10083.7	4959.43	4254.69	787.7
8	2006	Heilongjiang	0.267388	1	0	0	2016	13947	0.535	7.44764	3552.4	1.05	0.137303	9.54302	28.4729	-0.204358	-0.230159	-1.07584	0.0680589	0.562671	-0.568013	0.0783	-0.830478	9023.7	10467.9	5345.19	4607.74	806.1
8	2007	Heilongjiang	0.292922	1	0	0	2016	16023	0.539	7.57272	4132.3	1.06	0.145667	9.68178	43.1174	-0.175657	-0.0434259	-0.990464	0.0917489	0.711442	-0.537454	0.1015	-0.701673	10820.5	11898.5	5909.97	5374.53	773.4
8	2008	Heilongjiang	0.305599	1	0	0	2016	18654	0.554	7.58929	4855.6	1.08	0.150514	9.83382	171.056	-0.0680307	-0.0186883	-0.883979	0.139129	0.797656	-0.27048	0.1983	-0.164242	10988.9	12088.4	6669.1	6062.51	803.8
8	2009	Heilongjiang	0.320618	1	0	0	2016	18871	0.555	7.56501	5206.8	1.1	0.158182	9.84538	164.911	-0.0608556	-0.0549362	-0.832275	0.186509	0.934047	-0.283304	0.222	-0.032661	11391	12129.2	7728.14	7257.79	780.998
8	2010	Heilongjiang	0.350042	1	0	0	2016	21694	0.5566	7.80638	6210.7	1.09	0.155483	9.98479	186.058	-0.0493754	0.305408	-0.68448	0.162819	0.886039	-0.239175	0.258	0.16721	11454.7	12156.2	8933.34	8417.82	774.8
8	2011	Heilongjiang	0.372478	1	0	0	2016	26093	0.5649	7.75666	7590.7	1.1	0.170659	10.1694	206.133	0.010178	0.23118	-0.481314	0.186509	1.15598	-0.197285	0.3049	0.427597	11502.9	12222.9	9580.77	9016.41	795.89
8	2012	Heilongjiang	0.39956	1	0	0	2016	29352	0.5688	7.65506	8603.8	1.1	0.192415	10.2871	308.233	0.038161	0.0795004	-0.332164	0.186509	1.54295	0.0157709	0.3571	0.717409	11519.5	12237	10302.6	9698.52	718.9
8	2013	Heilongjiang	0.412759	1	0	0	2016	32068	0.5804	7.92757	9634.1	1.11	0.214329	10.3756	368.06	0.121392	0.486334	-0.180482	0.210199	1.93274	0.140613	0.4439	1.19932	11564.4	12200.8	10995	10421.5	769.7
8	2014	Heilongjiang	0.42005	1	0	0	2016	33464	0.5922	7.8459	10453.2	1.1	0.221103	10.4182	362.291	0.206059	0.364407	-0.0598929	0.186509	2.05322	0.128575	0.5034	1.52966	11696.4	12225.9	12362	11826.6	719.2
8	2015	Heilongjiang	0.430925	1	0	0	2016	32759	0.6047	7.77931	11095.2	1.15	0.23201	10.3969	416.998	0.295747	0.264995	0.0346232	0.304959	2.24723	0.242733	0.5334	1.69622	11765.2	12294	12931.1	12374.9	694.2
8	2016	Heilongjiang	0.437026	1	1	1	2016	34025	0.6109	7.62602	11831.9	1.15	0.23129	10.4349	435.833	0.340233	0.0361463	0.143081	0.304959	2.23442	0.282035	0.5044	1.53521	11804.7	12426.5	13291	12625.9	664.2
8	2017	Heilongjiang	0.483241	1	1	1	2016	35887	0.619	7.76744	12664.8	1.17	0.240827	10.4881	561.095	0.398352	0.247274	0.265702	0.352339	2.40406	0.543424	0.5207	1.62571	14154.3	14767.6	13570.8	13007.2	632
8	2018	Heilongjiang	0.497318	1	1	1	2016	38199	0.6346	7.91654	13803.7	1.21	0.23362	10.5506	654.687	0.510283	0.469867	0.433372	0.447099	2.27587	0.738724	0.4249	1.09383	14214.5	14673.3	13812.8	13380.9	606.2
8	2019	Heilongjiang	0.50927	1	1	1	2016	41156	0.6462	8.0538	14982.1	1.26	0.23502	10.6251	760.327	0.593515	0.674784	0.606858	0.56555	2.30077	0.959166	0.5632	1.86167	14338.1	14770.1	14013.5	13603.6	569.2
8	2020	Heilongjiang	0.525906	1	1	1	2016	42432	0.6561	8.09593	16168.4	1.55	0.252696	10.6557	951.595	0.664548	0.73768	0.781507	1.25256	2.61517	1.35829	0.5665	1.87999	14438.4	14910.1	14312	13859.2	538
8	2021	Heilongjiang	0.533657	1	1	1	2016	47199	0.6569	8.19713	17889.3	1.59128	0.233097	10.7621	1116.43	0.670288	0.888763	1.03486	1.35035	2.26656	1.70225	0.5603	1.84557	14551.3	15065	14555.5	14059.2	516
9	2005	Shanghai	0.0997855	1	0	0	2015	49377	0.8909	7.49812	8247.8	0.14	0.009579	10.8072	187.381	2.34926	-0.154797	-0.384575	-2.08773	-1.70916	-0.236414	0.3022	0.412606	166.1	403.6	145.72	59.9705	61.1
9	2006	Shanghai	0.104061	1	0	0	2015	54996	0.887	7.59424	9138.7	0.13	0.008642	10.915	170.089	2.32128	-0.0112984	-0.253415	-2.11142	-1.72583	-0.272499	0.4099	1.01055	165.5	401.4	146.28	60.3123	55.33
9	2007	Shanghai	0.109033	1	0	0	2015	63951	0.887	7.59008	10144.6	0.13	0.007718	11.0659	280.353	2.32128	-0.0175089	-0.105325	-2.11142	-1.74226	-0.0424075	0.4989	1.50468	169.6	390.7	150.02	65.1226	53.8
9	2008	Shanghai	0.112707	1	0	0	2015	69154	0.886	7.78564	11440.3	0.12	0.007526	11.1441	428.389	2.31411	0.274445	0.0854293	-2.13511	-1.74568	0.266503	0.5127	1.58129	174.52	388.39	157.12	70.6006	49.3897
9	2009	Shanghai	0.120341	1	0	0	2015	72363	0.886	7.85213	12482.9	0.12	0.00714	11.1895	453.055	2.31411	0.373708	0.238922	-2.13511	-1.75254	0.317973	0.5527	1.80337	193.27	396.05	183.3	89.4493	47.5682
9	2010	Shanghai	0.125109	1	0	0	2015	79396	0.893	8.09455	13978	0.091843	0.006391	11.2822	668.127	2.36433	0.73562	0.459033	-2.20182	-1.76587	0.76677	0.5926	2.0249	179.2	401.2	165.71	74.016	36.3
9	2011	Shanghai	0.128788	1	0	0	2015	85897	0.893	8.21375	16053.8	0.091843	0.006317	11.3609	1524.97	2.36433	0.913575	0.764635	-2.20182	-1.76718	2.55477	0.5816	1.96382	186.3	400.6	173.26	80.575	37.28
9	2012	Shanghai	0.134781	1	0	0	2015	89613	0.893	8.72093	17803.7	0.11	0.006069	11.4033	1001.79	2.36433	1.67075	1.02226	-2.1588	-1.77159	1.46304	0.6013	2.0732	187.6	387.9	175.78	85.0125	45.7
9	2013	Shanghai	0.141536	1	0	0	2015	95746	0.893	7.11094	19595	0.11	0.005671	11.4695	1102.65	2.36433	-0.732822	1.28598	-2.1588	-1.77867	1.67351	0.6581	2.38855	168.5	377.3	161	71.9017	46.36
9	2014	Shanghai	0.142285	1	0	0	2015	102827	0.893	8.01264	21191.6	0.1	0.005224	11.5408	1415.4	2.36433	0.613335	1.52103	-2.18249	-1.78662	2.32612	0.7145	2.70168	164.9	357	154	71.1333	44.81
9	2015	Shanghai	0.148143	1	1	1	2015	109186	0.8853	8.20817	23205.2	0.1	0.004668	11.6008	1754.58	2.30908	0.905244	1.81747	-2.18249	-1.79651	3.03389	0.737	2.8266	161.9	340.2	157.72	75.0584	46.01
9	2016	Shanghai	0.148858	1	1	1	2015	121369	0.89	8.56639	25520.4	0.1	0.003824	11.7066	1412.91	2.34281	1.44003	2.15832	-2.18249	-1.81153	2.32094	0.748	2.88767	140.1	294.7	138.33	65.7619	45.45
9	2017	Shanghai	0.154906	1	1	1	2015	133489	0.891	8.40223	27825	0.1	0.003365	11.8018	1613.36	2.34998	1.19496	2.49761	-2.18249	-1.81969	2.73921	0.748	2.88767	133.1	284.9	118.23	55.2349	42.44
9	2018	Shanghai	0.171508	1	1	1	2015	145767	0.8913	8.50468	30374.7	0.1	0.00291	11.8898	1811.88	2.35213	1.34791	2.87298	-2.18249	-1.82778	3.15347	0.5385	1.72454	129.9	282.3	104.93	48.2834	40.83
9	2019	Shanghai	0.174053	1	1	1	2015	153299	0.8922	8.56418	33195.2	0.1	0.002819	11.9401	2122.67	2.35859	1.43674	3.28822	-2.18249	-1.8294	3.80201	0.748	2.88767	117.4	261.4	118.48	53.2118	40.8
9	2020	Shanghai	0.175697	1	1	1	2015	156803	0.893	8.6818	34753.8	0.091843	0.002819	11.9627	3049.67	2.36433	1.61233	3.51767	-2.20182	-1.8294	5.73639	0.748	2.88767	114.3	255.2	112.66	50.4586	27
9	2021	Shanghai	0.193621	1	1	1	2015	161776	0.893	8.93452	34753.8	0.091843	0.002819	11.994	3049.67	2.36433	1.98962	3.51767	-2.20182	-1.8294	5.73639	0.748	2.88767	117.4	264.3	114.5	50.86	25
10	2005	Jiangsu	0.220628	1	0	0	2015	23984	0.505	6.96743	5276.3	0.69	0.076716	10.0851	0.130027	-0.419611	-0.94707	-0.822043	-0.784782	-0.514992	-0.627156	0.0975	-0.72388	4909.5	7641.2	3787.42	2433.43	1076.7
10	2006	Jiangsu	0.239401	1	0	0	2015	27868	0.519	7.10093	5813.2	0.66	0.069126	10.2352	0.177509	-0.31916	-0.747766	-0.743	-0.855853	-0.649996	-0.627057	0.0926	-0.751085	4985.1	7608.8	4473.74	2931.09	1323.88
10	2007	Jiangsu	0.249349	1	0	0	2015	33798	0.532	7.38544	6561	0.64	0.066014	10.4282	2.87173	-0.225883	-0.323018	-0.632908	-0.903233	-0.705349	-0.621435	0.1003	-0.708335	5215.6	7407.7	4957.47	3490.45	950.3
10	2008	Jiangsu	0.266463	1	0	0	2015	39967	0.543	7.59797	7356.5	0.62	0.064248	10.5958	26.3064	-0.146957	-0.00572987	-0.515793	-0.950613	-0.736761	-0.572533	0.1313	-0.536224	5267.1	7510.27	4493.96	3151.7	1179.94
10	2009	Jiangsu	0.286338	1	0	0	2015	44272	0.556	7.65623	8003.5	0.61	0.062184	10.6981	56.7344	-0.0536805	0.0812471	-0.420541	-0.974303	-0.773474	-0.509039	0.2936	0.36486	5272.04	7558.15	4585	3198.18	896.864
10	2010	Jiangsu	0.307234	1	0	0	2015	52787	0.6058	7.87234	9118.2	0.59	0.058216	10.874	76.41	0.30364	0.40388	-0.256433	-1.02168	-0.844053	-0.467981	0.3421	0.63413	5282.4	7619.6	4791	3321.43	883.3
10	2011	Jiangsu	0.325221	1	0	0	2015	61464	0.6201	7.80647	10805	0.58	0.059559	11.0262	89.6352	0.406244	0.305542	-0.00810045	-1.04537	-0.820165	-0.440384	0.4122	1.02332	5319.2	7663.2	4903.66	3403.74	992.59
10	2012	Jiangsu	0.352437	1	0	0	2015	66533	0.6301	7.82594	12202	0.58	0.060359	11.1054	123.993	0.477995	0.334609	0.197568	-1.04537	-0.805935	-0.368689	0.4823	1.41252	5336.6	7651.6	4896.87	3415.32	958.88
10	2013	Jiangsu	0.37721	1	0	0	2015	72768	0.6439	8.10693	13597.8	0.58	0.058088	11.195	169.164	0.577012	0.754102	0.403059	-1.04537	-0.846329	-0.274429	0.5696	1.8972	5360.8	7683.6	5114	3568.01	929.63
10	2014	Jiangsu	0.397569	1	0	0	2015	78711	0.657	7.87845	14958.4	0.57	0.055644	11.2735	181.881	0.671006	0.413002	0.603369	-1.06906	-0.889801	-0.247893	0.5842	1.97826	5376.1	7678.6	5211	3648.43	890.37
10	2015	Jiangsu	0.420048	1	1	1	2015	85871	0.6749	7.98909	16256.7	0.56	0.055469	11.3606	195.336	0.79944	0.578177	0.794506	-1.09275	-0.892914	-0.219814	0.6038	2.08708	5424.6	7745	5142.77	3602	845.69
10	2016	Jiangsu	0.426918	1	1	1	2015	92658	0.6893	7.98216	17605.6	0.55	0.052227	11.4367	207.914	0.902762	0.567832	0.993093	-1.11644	-0.950579	-0.193567	0.6019	2.07653	5432.7	7676.9	5199.94	3679.83	814.84
10	2017	Jiangsu	0.453936	1	1	1	2015	102202	0.7018	7.94302	19158	0.53	0.047109	11.5347	228.04	0.992451	0.509399	1.22164	-1.16382	-1.04161	-0.151571	0.6145	2.14648	5527.3	7556.4	5107.99	3736.36	769.9
10	2018	Jiangsu	0.46503	1	1	1	2015	110508	0.7119	8.01727	20845.1	0.53	0.044435	11.6128	255.968	1.06492	0.620248	1.47002	-1.16382	-1.08918	-0.0932924	0.5504	1.7906	5475.9	7520.2	5097.01	3711.43	737.92
10	2019	Jiangsu	0.482334	1	1	1	2015	116650	0.7247	8.29277	22675.4	0.52	0.043557	11.6669	497.544	1.15676	1.03154	1.73948	-1.18751	-1.10479	0.410811	0.5907	2.01435	5381.5	7442.6	5026.81	3634.72	706.06
10	2020	Jiangsu	0.503425	1	1	1	2015	121333	0.7344	7.90236	24198.5	0.59	0.044137	11.7063	661.046	1.22636	0.448697	1.96371	-1.02168	-1.09448	0.751994	0.613	2.13816	5405.6	7478.4	5502.3	3977.22	675
10	2021	Jiangsu	0.543167	1	1	1	2015	138255	0.7394	8.33935	26790.8	0.567312	0.040216	11.8369	843.776	1.26223	1.10108	2.34535	-1.07543	-1.16422	1.1333	0.6272	2.21699	5427.5	7514.4	5809.67	4196.21	630
11	2005	Zhejiang	0.141311	1	0	0	2016	26277	0.5602	6.59829	6660	0.55	0.06766	10.1765	0.351409	-0.023545	-1.49816	-0.618333	-1.11644	-0.676072	-0.626694	0.1747	-0.295269	1510.8	2837.9	734.61	391.081	791.1
11	2006	Zhejiang	0.148107	1	0	0	2016	30415	0.565	6.8062	7334.8	0.53	0.059676	10.3227	1.5199	0.0108955	-1.18777	-0.518988	-1.16382	-0.818084	-0.624256	0.1975	-0.168684	1525.1	2848.4	769.87	412.206	717.81
11	2007	Zhejiang	0.140968	1	0	0	2016	36454	0.572	6.95321	8265.2	0.49	0.052001	10.5038	10.0736	0.0611213	-0.968299	-0.382013	-1.25858	-0.954599	-0.606407	0.2347	0.0378489	1219.6	2462.8	821.55	406.839	693.3
11	2008	Zhejiang	0.148769	1	0	0	2016	41061	0.576	7.05078	9257.9	0.48	0.050426	10.6228	24.4303	0.0898218	-0.822636	-0.235867	-1.28227	-0.982614	-0.576448	0.2761	0.2677	1271.63	2482.43	868.67	444.978	645.02
11	2009	Zhejiang	0.157115	1	0	0	2016	43543	0.579	7.1225	10007.3	0.47	0.049694	10.6815	26.8022	0.111347	-0.715564	-0.125539	-1.30596	-0.995634	-0.571499	0.3457	0.654117	1290.09	2504.79	905.01	466.125	659.349
11	2010	Zhejiang	0.165689	1	0	0	2016	51110	0.6162	7.33831	11302.6	0.42	0.048281	10.8417	27.02	0.378261	-0.393379	0.0651569	-1.42441	-1.02077	-0.571044	0.3888	0.893406	1275.8	2484.7	900.63	462.44	633.9
11	2011	Zhejiang	0.170001	1	0	0	2016	57828	0.6229	7.28043	13070.7	0.4	0.048194	10.9652	43.584	0.426334	-0.479789	0.325459	-1.47179	-1.02231	-0.53648	0.4033	0.97391	1254.1	2462.7	943.57	480.502	535.77
11	2012	Zhejiang	0.182904	1	0	0	2016	61097	0.6291	7.61582	14551.9	0.4	0.04685	11.0202	81.8193	0.47082	0.0209186	0.543523	-1.47179	-1.04622	-0.456693	0.4287	1.11493	1251.6	2324.2	910.38	490.247	498.99
11	2013	Zhejiang	0.196014	1	0	0	2016	65105	0.6394	7.68698	16106	0.4	0.046035	11.0838	113.799	0.544724	0.127154	0.77232	-1.47179	-1.06072	-0.389961	0.4532	1.25095	1253.7	2311.9	929	503.779	460.98
11	2014	Zhejiang	0.207802	1	0	0	2016	68569	0.6496	7.55371	19373.3	0.4	0.04314	11.1356	144.193	0.61791	-0.0718061	1.25334	-1.47179	-1.11221	-0.326537	0.4798	1.39864	1266.8	2274	920	512.514	425.5
11	2015	Zhejiang	0.221836	1	0	0	2016	73276	0.6632	7.64981	21125	0.4	0.040715	11.202	183.233	0.715491	0.0716626	1.51122	-1.47179	-1.15534	-0.245071	0.5046	1.53632	1277.8	2290.5	869.75	485.207	387.66
11	2016	Zhejiang	0.224611	1	1	1	2016	78384	0.6772	7.58186	22866.1	0.38	0.040005	11.2694	193.775	0.815943	-0.0297807	1.76755	-1.51917	-1.16797	-0.223073	0.538	1.72176	1255.4	2274.4	869.95	480.186	351.64
11	2017	Zhejiang	0.211636	1	1	1	2016	85612	0.6891	7.86261	24955.8	0.37	0.036904	11.3576	236.589	0.901327	0.389354	2.0752	-1.54286	-1.22313	-0.133731	0.568	1.88832	977.2	1981.1	844.64	416.628	319.22
11	2018	Zhejiang	0.223151	1	1	1	2016	93230	0.7002	7.91203	27302.4	0.37	0.034066	11.4428	317.1	0.98097	0.463134	2.42067	-1.54286	-1.27361	0.0342729	0.537	1.71621	975.7	1978.7	768.53	378.963	278.13
11	2019	Zhejiang	0.236807	1	1	1	2016	98770	0.7158	7.89454	29875.8	0.38	0.033408	11.5006	407.577	1.0929	0.437023	2.79953	-1.51917	-1.28531	0.223075	0.6068	2.10373	977.4	1999.6	757.98	370.499	244.41
11	2020	Zhejiang	0.241243	1	1	1	2016	100738	0.7217	7.76889	31930.5	0.23	0.033488	11.5203	569.928	1.13524	0.249438	3.10202	-1.87452	-1.28389	0.561856	0.6017	2.07542	993.4	2014.5	792.36	390.732	208
11	2021	Zhejiang	0.260725	1	1	1	2016	113839	0.7266	8.14599	34753.8	0.231485	0.029871	11.6425	692.073	1.17039	0.812415	3.51767	-1.87101	-1.34823	0.816739	0.598	2.05488	1006.7	2014.6	838.26	418.88	206
12	2005	Anhui	0.222613	1	0	0	2014	9193	0.355	6.19257	2641	1.08	0.170281	9.1262	0.0776066	-1.49588	-2.10387	-1.21002	0.139129	1.14925	-0.627266	0.0404	-1.0409	6410.9	9172.5	3326.47	2324.96	1778.2
12	2006	Anhui	0.23451	1	0	0	2014	10630	0.371	6.58644	2969.1	1.08	0.155531	9.27144	0.0689259	-1.38108	-1.51585	-1.16171	0.139129	0.886893	-0.627284	0.0334	-1.07976	6493.5	9145.1	3699.68	2626.97	1741
12	2007	Anhui	0.2392	1	0	0	2014	12989	0.387	6.53655	3556.3	1.04	0.140564	9.47186	3.23483	-1.26627	-1.59034	-1.07526	0.0443689	0.620675	-0.620677	0.0408	-1.03868	6477.8	8853.9	4181.86	3059.58	1651.4
12	2008	Anhui	0.244218	1	0	0	2014	15535	0.405	6.7063	4202.5	1.01	0.137964	9.65085	19.1713	-1.13712	-1.33691	-0.980129	-0.0267013	0.574428	-0.587423	0.0898	-0.76663	6561.1	8976.55	4522.7	3305.71	1605.32
12	2009	Anhui	0.255895	1	0	0	2014	17715	0.421	6.81902	4504.3	1	0.127265	9.78217	63.1498	-1.02232	-1.16863	-0.935698	-0.0503913	0.384125	-0.495651	0.1136	-0.634494	6605.57	9036.18	4810.62	3516.63	1579.61
12	2010	Anhui	0.263405	1	0	0	2014	21923	0.4301	7.09244	5285.2	1.03	0.120802	9.99529	81.0744	-0.957027	-0.760441	-0.820733	0.0206788	0.269167	-0.458248	0.1462	-0.4535	6616.4	9053.4	5264.28	3847.24	1538.5
12	2011	Anhui	0.271587	1	0	0	2014	27303	0.448	7.22006	6232.2	1.05	0.114707	10.2148	86.5063	-0.828592	-0.569916	-0.681314	0.0680589	0.160755	-0.446913	0.1852	-0.236973	6621.5	9022.9	5525.81	4055.14	1598.9
12	2012	Anhui	0.291724	1	0	0	2014	30697	0.463	7.20062	7160.5	1.01	0.110055	10.3319	114.673	-0.720966	-0.598938	-0.544649	-0.0267013	0.0780098	-0.388137	0.2573	0.163323	6622	8969.6	5782.58	4269.11	1531.2
12	2013	Anhui	0.29678	1	0	0	2014	34404	0.4787	7.40249	8097.9	0.99	0.105577	10.4459	126.979	-0.608317	-0.297564	-0.406643	-0.0740813	-0.00164059	-0.362457	0.3343	0.590825	6625.3	8945.6	6026	4462.98	1469.7
12	2014	Anhui	0.303762	1	1	1	2014	37580	0.4931	7.55649	9916.4	0.97	0.101911	10.5342	132.48	-0.504995	-0.0676558	-0.138921	-0.121461	-0.0668479	-0.350978	0.4102	1.01222	6628.9	8945.5	6239	4623.3	1415.3
12	2015	Anhui	0.310916	1	1	1	2014	39692	0.5097	7.59365	10820.7	0.97	0.099705	10.5889	139.804	-0.385888	-0.0121793	-0.00578907	-0.121461	-0.106086	-0.335696	0.4716	1.35311	6632.9	8950.5	6440.64	4772.93	1396.2
12	2016	Anhui	0.315605	1	1	1	2014	43686	0.5262	7.47241	11720.5	0.98	0.094641	10.6848	158.761	-0.267499	-0.19318	0.126681	-0.0977714	-0.19616	-0.296137	0.4734	1.3631	6644.5	8893.6	6582.89	4918.15	1383.5
12	2017	Anhui	0.351021	1	1	1	2014	49092	0.5429	7.45237	12758.2	0.98	0.087016	10.8015	177.6	-0.147674	-0.223098	0.279452	-0.0977714	-0.331786	-0.256825	0.4551	1.2615	7321.8	8726.7	6700.29	5621.62	1363.3
12	2018	Anhui	0.356681	1	1	1	2014	56063	0.5565	7.51923	13996	1.01	0.077563	10.9342	194.515	-0.0500929	-0.123282	0.461683	-0.0267013	-0.499927	-0.221529	0.4664	1.32424	7316.3	8771.1	7248.94	6046.61	1353.6
12	2019	Anhui	0.362914	1	1	1	2014	60561	0.5702	7.56721	15416	1.03	0.079141	11.0114	201.01	0.0482061	-0.0516518	0.670737	0.0206788	-0.471859	-0.207976	0.4944	1.47969	7287	8782	7350.39	6099.1	1346.9
12	2020	Anhui	0.366553	1	1	1	2014	62411	0.5833	7.32715	16620.2	1.07	0.08368	11.0415	409.08	0.1422	-0.41004	0.848021	0.115439	-0.391123	0.22621	0.4687	1.33701	7289.5	8818	7420.12	6133.93	815
12	2021	Anhui	0.387535	1	1	1	2014	69676	0.5939	7.67297	18371.7	1.06107	0.079029	11.1516	559.949	0.218256	0.106238	1.10588	0.0942838	-0.473851	0.541032	0.4506	1.23652	7309.6	8886.8	7313.6	6015.61	779
13	2005	Fujian	0.121053	1	0	0	2017	18107	0.494	6.4468	4450.4	0.84	0.123529	9.80405	0.466904	-0.498537	-1.72432	-0.943633	-0.429432	0.317672	-0.626453	0.0655	-0.901543	1441.3	2481.3	64.25	37.3206	702.5
13	2006	Fujian	0.122306	1	0	0	2017	20915	0.504	6.8487	4834.8	0.82	0.110971	9.94822	5.45428	-0.426786	-1.12432	-0.887041	-0.476812	0.0943027	-0.616046	0.0733	-0.858238	1395.8	2434.5	87.31	50.0585	689
13	2007	Fujian	0.128429	1	0	0	2017	25915	0.514	6.77685	5467.1	0.79	0.101999	10.1626	8.26778	-0.355035	-1.23159	-0.793953	-0.547882	-0.0652826	-0.610175	0.0851	-0.792725	1201	2191.2	108.01	59.2004	648.3
13	2008	Fujian	0.13067	1	0	0	2017	30153	0.53	6.8327	6196.1	0.77	0.100267	10.314	11.174	-0.240233	-1.14821	-0.686629	-0.595262	-0.0960898	-0.604111	0.108	-0.665585	1210.27	2220.68	147.01	80.1204	632
13	2009	Fujian	0.135999	1	0	0	2017	33999	0.551	7.46126	6680.2	0.75	0.089289	10.4341	19.4434	-0.089556	-0.209826	-0.615359	-0.642642	-0.291356	-0.586855	0.1405	-0.485146	1231.01	2258.01	188.85	102.956	638.624
13	2010	Fujian	0.139812	1	0	0	2017	40773	0.571	7.74714	7426.9	0.75	0.084646	10.6158	27.3653	0.0539462	0.216968	-0.505429	-0.642642	-0.373941	-0.570324	0.1715	-0.313035	1232.3	2270.8	222.74	120.875	636.5
13	2011	Fujian	0.143952	1	0	0	2017	47928	0.5811	7.56265	8778.6	0.72	0.083281	10.7775	42.277	0.126415	-0.0584595	-0.30643	-0.713712	-0.39822	-0.539207	0.1932	-0.192557	1226.8	2285.8	260.02	139.554	574
13	2012	Fujian	0.148977	1	0	0	2017	52959	0.5932	7.64186	9967.2	0.7	0.080676	10.8773	55.8131	0.213234	0.059794	-0.131442	-0.761092	-0.444556	-0.510961	0.2159	-0.0665279	1201.1	2263.1	302.03	160.297	551
13	2013	Fujian	0.158895	1	0	0	2017	58255	0.608	7.54023	11184.2	0.7	0.077551	10.9726	70.1918	0.319425	-0.0919305	0.0477259	-0.761092	-0.50014	-0.480957	0.253	0.13945	1202.1	2292.2	346	181.453	511
13	2014	Fujian	0.163747	1	0	0	2017	63709	0.6199	7.41875	12650.2	0.69	0.074408	11.0621	84.4828	0.404809	-0.273289	0.263552	-0.784782	-0.556045	-0.451135	0.278	0.278249	1197.7	2305.2	388	201.591	493
13	2015	Fujian	0.167722	1	0	0	2017	67649	0.6322	7.50091	13792.7	0.68	0.072067	11.1221	92.4896	0.493063	-0.150632	0.431753	-0.808472	-0.597684	-0.434427	0.2993	0.396506	1193.2	2331.3	398.73	204.077	480
13	2016	Fujian	0.168605	1	0	0	2017	74024	0.6439	7.23918	14999.2	0.68	0.072447	11.2121	98.2422	0.577012	-0.541371	0.609375	-0.808472	-0.590925	-0.422423	0.3411	0.628578	1176.7	2327.3	442.95	223.959	450
13	2017	Fujian	0.152834	1	1	1	2017	83758	0.6578	7.47177	16334.8	0.69	0.065453	11.3357	118.22	0.676746	-0.194135	0.806004	-0.784782	-0.715328	-0.380735	0.3565	0.714078	833.2	1549.3	500.05	268.923	418
13	2018	Fujian	0.15951	1	1	1	2017	94719	0.6698	7.4911	17821.2	0.68	0.061492	11.4587	140.05	0.762847	-0.165277	1.02483	-0.808472	-0.785782	-0.335182	0.3301	0.567506	833.5	1577.3	509.9	269.449	400
13	2019	Fujian	0.163263	1	1	1	2017	102722	0.6787	7.5489	19568.4	0.66	0.061321	11.5398	164.832	0.826706	-0.078987	1.28206	-0.855853	-0.788824	-0.283469	0.3393	0.618584	822.4	1599.3	557.42	286.639	369
13	2020	Fujian	0.166587	1	1	1	2017	105106	0.6875	7.46748	20880.3	0.62	0.062621	11.5627	222.062	0.889847	-0.20054	1.4752	-0.950613	-0.765701	-0.164045	0.2933	0.363194	834.4	1631.3	601.47	307.648	323
13	2021	Fujian	0.174682	1	1	1	2017	118750	0.697	8.01842	23228.9	0.59996	0.058506	11.6848	285.518	0.95801	0.621964	1.82096	-0.998088	-0.838894	-0.0316293	0.3206	0.514763	835.1	1651.9	625.72	316.326	301
14	2005	Jiangxi	0.163149	1	0	0	2015	9172	0.37	6.71578	3128.9	0.89	0.182102	9.12391	0.176762	-1.38825	-1.32276	-1.13819	-0.310982	1.35951	-0.627059	0.0589	-0.938186	3441.5	5251.4	1012.2	663.344	967.4
14	2006	Jiangxi	0.176281	1	0	0	2015	10859	0.3868	6.92874	3459.5	0.91	0.165027	9.29275	0.328411	-1.26771	-1.00483	-1.08951	-0.263602	1.0558	-0.626742	0.054	-0.965391	3534.9	5363.3	1287.98	848.895	907.4
14	2007	Jiangxi	0.180507	1	0	0	2015	13270	0.398	7.46562	4044.7	0.92	0.150339	9.49326	6.33271	-1.18735	-0.203317	-1.00336	-0.239912	0.794543	-0.614213	0.0555	-0.957063	3525.3	5245.1	1650.88	1109.58	914.3
14	2008	Jiangxi	0.182872	1	0	0	2015	15816	0.4136	7.35326	4697.2	0.93	0.146304	9.66878	11.1965	-1.07542	-0.37106	-0.907299	-0.216222	0.722772	-0.604064	0.0633	-0.913757	3578.07	5330.86	1810.95	1215.51	900.1
14	2009	Jiangxi	0.187753	1	0	0	2015	17277	0.4318	7.62723	5075	0.93	0.139201	9.75713	22.7674	-0.944829	0.0379527	-0.851679	-0.216222	0.596431	-0.579918	0.1028	-0.694455	3604.6	5376.38	1994.57	1337.26	882.271
14	2010	Jiangxi	0.189608	1	0	0	2015	21099	0.4406	7.65466	5788.6	0.93	0.122304	9.95698	41.5971	-0.881688	0.0789032	-0.746622	-0.216222	0.295883	-0.540626	0.1251	-0.570646	3639.1	5457.7	2222.45	1481.89	867.2
14	2011	Jiangxi	0.193119	1	0	0	2015	25928	0.4575	7.84914	6891.6	0.93	0.113989	10.1631	60.9006	-0.760429	0.369245	-0.584237	-0.216222	0.147984	-0.500345	0.1448	-0.461272	3650.1	5486.8	2380.07	1583.34	806.1
14	2012	Jiangxi	0.200408	1	0	0	2015	28624	0.4739	7.88595	7829.4	0.92	0.112362	10.262	82.0743	-0.642757	0.424199	-0.446172	-0.239912	0.119044	-0.456161	0.1798	-0.266954	3675.9	5524.9	2471.67	1644.48	758.8
14	2013	Jiangxi	0.203326	1	0	0	2015	31952	0.4904	8.15442	8781.5	0.92	0.10774	10.372	91.5786	-0.524368	0.825	-0.306003	-0.239912	0.0368328	-0.436328	0.2049	-0.1276	3690.9	5552.6	2952	1962.24	722.8
14	2014	Jiangxi	0.208275	1	0	0	2015	34988	0.5055	7.94078	10116.6	0.91	0.103837	10.4628	108.457	-0.416024	0.506055	-0.109448	-0.263602	-0.03259	-0.401109	0.2864	0.324885	3697.3	5570.5	3153	2092.74	680.9
14	2015	Jiangxi	0.219007	1	1	1	2015	37436	0.523	7.77525	11139.1	0.91	0.10217	10.5304	119.749	-0.290459	0.258933	0.0410862	-0.263602	-0.062241	-0.377544	0.2954	0.374853	3705.6	5579.1	3651.32	2425.18	645.3
14	2016	Jiangxi	0.221422	1	1	1	2015	40950	0.5399	7.71503	12137.7	0.9	0.097566	10.6201	133.243	-0.1692	0.16903	0.188101	-0.287292	-0.144133	-0.349386	0.3102	0.457022	3686.2	5560.7	3550.21	2353.44	608.7
14	2017	Jiangxi	0.23187	1	1	1	2015	44878	0.557	7.8522	13241.8	0.9	0.090808	10.7117	180.042	-0.0465054	0.373813	0.350649	-0.287292	-0.264337	-0.25173	0.3591	0.728513	3786.3	5638.5	3725.08	2501.42	572.3
14	2018	Jiangxi	0.23763	1	1	1	2015	50347	0.5734	7.90977	14459.9	0.9	0.08264	10.8267	270.481	0.0711665	0.45976	0.529979	-0.287292	-0.409622	-0.0630077	0.411	1.01666	3721.3	5555.8	3768.08	2523.88	527.9
14	2019	Jiangxi	0.240198	1	1	1	2015	54640	0.5907	8.0027	15796.3	0.89	0.083418	10.9085	331.45	0.195296	0.598496	0.726726	-0.310982	-0.395784	0.0642167	0.4636	1.30869	3665.1	5521.2	3718.35	2468.33	489.8
14	2020	Jiangxi	0.247776	1	1	1	2015	57065	0.6044	7.66407	16980.8	0.85	0.08703	10.952	453.47	0.293595	0.0929515	0.901109	-0.405742	-0.331537	0.318841	0.4658	1.32091	3772.4	5644.4	3899.8	2606.41	455
14	2021	Jiangxi	0.25927	1	1	1	2015	66020	0.6146	8.17173	18684.2	0.828163	0.078253	11.0977	644.856	0.366781	0.850843	1.15189	-0.457474	-0.487654	0.71821	0.4672	1.32868	3772.8	5672.9	3972.06	2641.64	424
15	2005	Shandong	0.279128	1	0	0	2014	17308	0.45	6.8545	3930.5	0.9	0.120909	9.75892	0.306832	-0.814242	-1.11566	-1.02017	-0.287292	0.27107	-0.626787	0.0138	-1.18858	6711.7	10736.1	3713.63	2321.59	2056.5
15	2006	Shandong	0.304295	1	0	0	2014	20443	0.461	7.28	4368.3	0.91	0.110624	9.9254	0.278591	-0.735316	-0.480431	-0.95572	-0.263602	0.0881306	-0.626846	0.0152	-1.18081	6797.5	10727.9	4433.75	2809.35	2527
15	2007	Shandong	0.307752	1	0	0	2014	24329	0.4675	7.41277	4985.3	0.9	0.107888	10.0994	4.46151	-0.688678	-0.282217	-0.864885	-0.287292	0.0394653	-0.618118	0.0149	-1.18247	6936.5	10724.4	4310.7	2788.14	1960.1
15	2008	Shandong	0.331653	1	0	0	2014	28861	0.476	7.4793	5641.4	0.93	0.106109	10.2703	13.1248	-0.627689	-0.182894	-0.768293	-0.216222	0.00782211	-0.60004	0.0571	-0.94818	6955.61	10764	5629.5	3637.74	2378.4
15	2009	Shandong	0.343589	1	0	0	2014	31282	0.4832	7.51518	6118.8	0.93	0.104134	10.3508	19.2655	-0.576029	-0.129328	-0.698009	-0.216222	-0.0273073	-0.587226	0.0577	-0.944848	7030.09	10778.4	6182.11	4032.21	1994.45
15	2010	Shandong	0.36635	1	0	0	2014	35599	0.497	7.59962	6990.3	0.93	0.100562	10.4801	10.8481	-0.477012	-0.00326657	-0.569706	-0.216222	-0.0908426	-0.604791	0.0774	-0.835475	7084.8	10818.2	6687.12	4379.37	2004.4
15	2011	Shandong	0.381527	1	0	0	2014	40581	0.5086	7.54371	8342.1	0.93	0.09647	10.6111	13.0847	-0.393781	-0.0867352	-0.370692	-0.216222	-0.163627	-0.600124	0.0984	-0.718884	7145.8	10865.4	6727.56	4424.48	2164.9
15	2012	Shandong	0.387633	1	0	0	2014	44348	0.5203	7.6957	9446.5	0.92	0.094212	10.6998	39.0252	-0.309832	0.140172	-0.208101	-0.239912	-0.20379	-0.545993	0.1249	-0.571757	7202.3	10867	6878.72	4559	2068.1
15	2013	Shandong	0.405906	1	0	0	2014	48673	0.5346	7.72041	10619.9	0.92	0.094079	10.7929	47.3028	-0.207228	0.177062	-0.0353511	-0.239912	-0.206156	-0.52872	0.1749	-0.294158	7294.6	10976.4	7229	4804.19	1973.9
15	2014	Shandong	0.421003	1	1	1	2014	51933	0.5477	7.84109	11882.3	0.91	0.091833	10.8577	46.7689	-0.113234	0.357227	0.150501	-0.263602	-0.246106	-0.529834	0.2307	0.0156411	7440	11037.9	7257	4891.52	1878.6
15	2015	Shandong	0.439846	1	1	1	2014	56205	0.5697	7.64174	12930.4	0.9	0.088676	10.9368	92.0647	0.0446186	0.0596148	0.304804	-0.287292	-0.302259	-0.435314	0.2635	0.197746	7492.1	11026.5	7283.14	4948.62	1795.4
15	2016	Shandong	0.441432	1	1	1	2014	59239	0.5913	7.76776	13954.1	0.9	0.0822	10.9893	109.258	0.199601	0.247751	0.455514	-0.287292	-0.417448	-0.399437	0.3064	0.435925	7511.5	10973.2	7807.42	5344.42	1706.9
15	2017	Shandong	0.481963	1	1	1	2014	62993	0.6079	7.7133	15117.5	0.89	0.076695	11.0508	135.78	0.318708	0.166448	0.626792	-0.310982	-0.515366	-0.344092	0.3441	0.645234	8455.6	11107.8	7872	5992.41	1622.5
15	2018	Shandong	0.490558	1	1	1	2014	66284	0.6146	7.63252	16297	0.91	0.074277	11.1017	172.111	0.366781	0.0458502	0.800439	-0.263602	-0.558375	-0.268278	0.3477	0.665221	8404.8	11076.8	9127.93	6926.05	1534.5
15	2019	Shandong	0.493699	1	1	1	2014	69901	0.6186	7.68795	17775.5	0.92	0.07254	11.1548	232.214	0.395481	0.128602	1.01811	-0.239912	-0.589271	-0.142861	0.4227	1.08162	8312.8	10933.1	8950.6	6805.44	1445.9
15	2020	Shandong	0.512205	1	1	1	2014	71825	0.6305	7.49344	18753.2	1.06	0.073689	11.182	300.587	0.480865	-0.161784	1.16204	0.0917489	-0.568834	-0.00018494	0.4223	1.0794	8281.5	10889.1	8942.37	6800.95	1373
15	2021	Shandong	0.543167	1	1	1	2014	81510	0.6394	7.75729	20793.9	1.05259	0.072748	11.3085	400.339	0.544724	0.232121	1.46248	0.0741946	-0.585571	0.20797	0.4701	1.34478	8355.1	10948.6	9034.91	6894.72	1316
16	2005	Henan	0.315455	1	0	0	2015	10978	0.3065	7.33455	2870.6	1.24	0.180017	9.30365	0.0216643	-1.84387	-0.398992	-1.17621	0.51817	1.32243	-0.627382	0.0233	-1.13584	9153.4	13922.7	4800.71	3156.2	3138.8
16	2006	Henan	0.322289	1	0	0	2015	12761	0.3247	7.48757	3261	1.24	0.156104	9.45415	0.0386885	-1.71328	-0.170547	-1.11874	0.51817	0.897085	-0.627347	0.0172	-1.1697	9303.1	14185.6	5145.3	3374.35	3050
16	2007	Henan	0.336931	1	0	0	2015	15811	0.3434	7.66151	3851.6	1.23	0.145482	9.66846	2.33538	-1.57911	0.0891297	-1.03179	0.49448	0.708151	-0.622554	0.0231	-1.13695	9468	14087.8	5418.58	3641.67	2920.3
16	2008	Henan	0.340338	1	0	0	2015	18879	0.3603	7.74244	4454.2	1.21	0.145231	9.84581	13.1886	-1.45785	0.209951	-0.943074	0.447099	0.703687	-0.599907	0.0492	-0.99204	9600	14147.4	5992.35	4066.23	2847
16	2009	Henan	0.362535	1	0	0	2015	20280	0.377	7.79577	4807	1.19	0.138976	9.91739	19.1778	-1.33803	0.289568	-0.891134	0.399719	0.592429	-0.587409	0.0938	-0.744423	9683.61	14181.4	6542.13	4467.22	2764.86
16	2010	Henan	0.380771	1	0	0	2015	23984	0.385	7.80317	5523.7	1.18	0.138031	10.0851	6.59402	-1.28062	0.300615	-0.785621	0.376029	0.57562	-0.613668	0.1368	-0.505688	9740.2	14248.7	7394.47	5054.75	2711.7
16	2011	Henan	0.374874	1	0	0	2015	27901	0.4047	7.79014	6604	1.17	0.127259	10.2364	19.3719	-1.13927	0.281163	-0.626577	0.352339	0.384018	-0.587004	0.2062	-0.120382	9859.9	14258.6	8425.04	5825.96	2210
16	2012	Henan	0.388758	1	0	0	2015	30497	0.4199	7.79045	7524.9	1.16	0.123514	10.3254	55.1845	-1.03021	0.281626	-0.491001	0.328649	0.317406	-0.512273	0.2687	0.226616	9985.2	14262.2	8748.53	6124.99	2136
16	2013	Henan	0.393857	1	0	0	2015	33114	0.436	7.86561	8475.3	1.16	0.120989	10.4077	75.6659	-0.914694	0.393833	-0.351082	0.328649	0.272493	-0.469534	0.3318	0.576945	10081.8	14323.5	9251	6511.45	2044
16	2014	Henan	0.406295	1	0	0	2015	35982	0.4505	7.9312	9966.1	1.21	0.11535	10.4908	60.0501	-0.810655	0.491753	-0.131604	0.447099	0.172192	-0.50212	0.3706	0.792361	10209.8	14378.3	9429	6695.38	1897
16	2015	Henan	0.418903	1	1	1	2015	38338	0.4702	7.84711	10852.9	1.18	0.108284	10.5542	101.261	-0.669305	0.366214	-0.00104854	0.376029	0.0465089	-0.416125	0.398	0.944485	10267.2	14425	9789.48	6967.8	1719
16	2016	Henan	0.415352	1	1	1	2015	41326	0.4878	7.74662	11696.7	1.18	0.100961	10.6293	180.552	-0.543023	0.216191	0.123177	0.376029	-0.0837456	-0.250666	0.3744	0.813458	10286.2	14472.3	10277.2	7304.53	1546
16	2017	Henan	0.444709	1	1	1	2015	45723	0.5056	7.93031	12719.2	1.16	0.092344	10.7304	250.281	-0.415306	0.490424	0.273711	0.328649	-0.237016	-0.10516	0.3798	0.843439	10915.1	14732.5	10471.7	7758.33	1375
16	2018	Henan	0.470202	1	1	1	2015	50714	0.5224	8.02903	13830.7	1.15	0.086333	10.834	350.518	-0.294764	0.637804	0.437347	0.304959	-0.343934	0.104007	0.3616	0.742393	10906.1	14783.4	11189.8	8255.01	1303
16	2019	Henan	0.483644	1	1	1	2015	54356	0.5401	8.05266	15163.7	1.16	0.086297	10.9033	385.503	-0.167765	0.673082	0.633593	0.328649	-0.344575	0.177011	0.3552	0.70686	10734.5	14714	11313	8253.32	1251
16	2020	Henan	0.504012	1	1	1	2015	54691	0.5543	7.58092	16107.9	1.06	0.098674	10.9094	456.842	-0.0658781	-0.031184	0.7726	0.0917489	-0.124425	0.325877	0.3097	0.454246	10738.8	14688	11584.3	8469.6	1223
16	2021	Henan	0.510978	1	1	1	2015	58587	0.5645	8.14206	17533.3	1.0604	0.096896	10.9783	540.647	0.00730798	0.806548	0.982449	0.0926965	-0.15605	0.500754	0.3176	0.498107	10772.3	14705.1	11597.7	8495.96	1172
17	2005	Hubei	0.179936	1	0	0	2015	11342	0.432	6.80222	3099.2	1.06	0.165355	9.33627	0.650851	-0.943394	-1.19371	-1.14256	0.0917489	1.06163	-0.62607	0.0246	-1.12862	3926.8	7279.4	1407.62	759.327	1133.9
17	2006	Hubei	0.207836	1	0	0	2015	13210	0.438	7.06906	3419.4	1.1	0.149433	9.48873	0.063138	-0.900343	-0.795345	-1.09542	0.186509	0.778428	-0.627296	0.0236	-1.13417	4067.1	7350.3	1647.14	911.403	1694.7
17	2007	Hubei	0.196048	1	0	0	2015	16593	0.443	7.22627	3997.5	1.15	0.140868	9.71674	9.80485	-0.864468	-0.560645	-1.01031	0.304959	0.626082	-0.606968	0.0264	-1.11862	3981.4	7030	1921.49	1088.22	1071
17	2008	Hubei	0.207588	1	0	0	2015	20153	0.452	7.30526	4656.4	1.18	0.14925	9.91111	29.902	-0.799892	-0.44272	-0.913306	0.376029	0.775173	-0.56503	0.0679	-0.888218	3906.69	7298.31	2251.94	1205.43	1707.91
17	2009	Hubei	0.208367	1	0	0	2015	23081	0.46	7.34955	5035.3	1.2	0.130176	10.0468	51.8715	-0.742491	-0.376599	-0.857524	0.423409	0.435903	-0.519186	0.0893	-0.769406	4012.53	7527.5	2554.97	1361.92	990.12
17	2010	Hubei	0.21666	1	0	0	2015	28359	0.497	7.77288	5832.3	1.22	0.125914	10.2527	54.8153	-0.477012	0.255395	-0.740188	0.47079	0.360094	-0.513043	0.1089	-0.660588	4068.4	7997.6	2780.52	1414.46	920.6
17	2011	Hubei	0.238134	1	0	0	2015	34719	0.5178	7.70269	6897.9	1.24	0.123816	10.455	34.602	-0.32777	0.150608	-0.583309	0.51817	0.322777	-0.555223	0.1476	-0.445727	4122.1	8009.6	3124.01	1607.76	1547.86
17	2012	Hubei	0.246457	1	0	0	2015	39149	0.5323	7.76697	7851.7	1.24	0.118402	10.5751	42.8412	-0.223731	0.246572	-0.442889	0.51817	0.226478	-0.53803	0.1903	-0.208658	4180.1	8078.9	3461.33	1790.92	1510.44
17	2013	Hubei	0.251666	1	0	0	2015	43835	0.5451	7.81463	8867	1.24	0.11363	10.6882	47.2401	-0.131889	0.317724	-0.293415	0.51817	0.141598	-0.52885	0.2634	0.19719	4258.4	8106.2	3747	1968.4	1458.59
17	2014	Hubei	0.259794	1	0	0	2015	48635	0.5573	7.67238	10849.1	1.2	0.106281	10.7921	48.5676	-0.0443528	0.105358	-0.00160798	0.423409	0.0108815	-0.52608	0.3265	0.547519	4370.4	8112.3	4179	2251.38	1374.29
17	2015	Hubei	0.271155	1	1	1	2015	52021	0.5718	7.71467	11843.9	1.16	0.102488	10.8594	49.5564	0.0596863	0.168493	0.144848	0.328649	-0.0565848	-0.524017	0.3695	0.786254	4466	7952.4	4233.67	2377.59	1304.21
17	2016	Hubei	0.274427	1	1	1	2015	56844	0.5857	7.70908	12725	1.13	0.102135	10.9481	44.831	0.15942	0.160147	0.274565	0.257579	-0.0628636	-0.533878	0.3974	0.941153	4436.9	7843.5	4196.42	2373.82	1246.66
17	2017	Hubei	0.301684	1	1	1	2015	63169	0.5988	7.63902	13812.1	1.12	0.094776	11.0536	77.1714	0.253414	0.0555541	0.434609	0.233889	-0.193758	-0.466392	0.4458	1.20987	4853	7956.1	4360.01	2659.49	1196.22
17	2018	Hubei	0.314206	1	1	1	2015	71097	0.61	7.9123	14977.8	1.11	0.084437	11.1718	103.626	0.333776	0.463537	0.606225	0.210199	-0.377659	-0.411189	0.4051	0.983903	4847	7952.9	4569.17	2784.74	1147.05
17	2019	Hubei	0.318577	1	1	1	2015	76712	0.6183	7.80337	16390.9	1.1	0.083854	11.2478	148.846	0.393329	0.300914	0.814263	0.186509	-0.388028	-0.316827	0.3933	0.91839	4608.6	7815.9	4540.67	2677.38	1107.24
17	2020	Hubei	0.320674	1	1	1	2015	73687	0.6289	7.77536	16305.9	1.17	0.096111	11.2076	245.751	0.469385	0.259098	0.80175	0.352339	-0.170013	-0.114612	0.3426	0.636906	4645.3	7974.4	4633.19	2698.96	897
17	2021	Hubei	0.332702	1	1	1	2015	86551	0.6409	8.27153	18259	1.17407	0.092535	11.3685	341.173	0.555486	0.999835	1.08929	0.361981	-0.233619	0.0845059	0.3732	0.806796	4686	8109.2	4871.14	2814.85	881
18	2005	Hunan	0.203309	1	0	0	2015	10200	0.37	7.18684	3117.7	1.08	0.169281	9.23014	0.561672	-1.38825	-0.61951	-1.13984	0.139129	1.13146	-0.626256	0.0753	-0.847134	4838.6	7977.6	1074.66	651.806	1962
18	2006	Hunan	0.203583	1	0	0	2015	11733	0.3871	7.3705	3389.6	1.08	0.167474	9.37016	0.967908	-1.26556	-0.345322	-1.09981	0.139129	1.09932	-0.625408	0.0664	-0.896546	4807.3	8074	1364.24	812.275	1790.46
18	2007	Hunan	0.211789	1	0	0	2015	14626	0.4045	7.51959	3904.2	1.09	0.168413	9.59056	39.6622	-1.14071	-0.122744	-1.02405	0.162819	1.11603	-0.544664	0.0772	-0.836585	4531.3	7390.7	1703.87	1044.66	1900.5
18	2008	Hunan	0.211593	1	0	0	2015	17758	0.4215	7.57083	4512.5	1.09	0.155809	9.78459	74.095	-1.01873	-0.0462475	-0.934491	0.162819	0.891838	-0.472812	0.1632	-0.359116	4588.8	7555.04	2027.67	1231.57	1720.44
18	2009	Hunan	0.237331	1	0	0	2015	19979	0.432	7.65099	4909	1.1	0.140596	9.90244	63.5421	-0.943394	0.0734242	-0.876118	0.186509	0.621244	-0.494833	0.2008	-0.150363	4799.1	8019.33	2373.04	1420.13	1876.44
18	2010	Hunan	0.249751	1	0	0	2015	24005	0.433	7.98189	5622	1.11	0.133117	10.086	57.1553	-0.936219	0.567428	-0.771149	0.210199	0.488214	-0.50816	0.2137	-0.0787423	4809.1	8216.1	2689.51	1574.24	1871.9
18	2011	Hunan	0.25485	1	0	0	2015	28766	0.4497	7.89442	6567.1	1.14	0.127941	10.2669	80.8761	-0.816395	0.436844	-0.63201	0.281269	0.396149	-0.458661	0.2364	0.0472873	4879.6	8402	2938.85	1706.79	1679.94
18	2012	Hunan	0.26744	1	0	0	2015	32203	0.4622	7.83632	7440.2	1.16	0.121086	10.3798	95.4925	-0.726706	0.350105	-0.503471	0.328649	0.274219	-0.428161	0.2566	0.159437	4908	8511.9	3167.91	1826.63	1668.99
18	2013	Hunan	0.270597	1	0	0	2015	35702	0.4763	8.12257	8372.1	1.19	0.109967	10.483	105.475	-0.625537	0.777451	-0.366275	0.399719	0.0764445	-0.40733	0.289	0.339321	4936.6	8650	3438	1962.08	1656.01
18	2014	Hunan	0.277429	1	0	0	2015	39181	0.4898	8.16951	10060.2	1.21	0.103202	10.576	122.088	-0.528673	0.847528	-0.117751	0.447099	-0.0438848	-0.372664	0.306	0.433704	4975.1	8764.5	3753	2130.36	1651.37
18	2015	Hunan	0.285586	1	1	1	2015	43155	0.5079	8.14521	10992.5	1.23	0.096287	10.6725	146.381	-0.398803	0.811251	0.0195036	0.49448	-0.166882	-0.32197	0.3713	0.796247	4944.7	8717	4010.64	2275.03	1618.71
18	2016	Hunan	0.289477	1	1	1	2015	46606	0.527	8.21674	11930.4	1.25	0.094498	10.7495	166.416	-0.261759	0.918039	0.157582	0.54186	-0.198703	-0.280162	0.396	0.933381	4890.6	8793.3	4416.9	2456.56	1587.32
18	2017	Hunan	0.297772	1	1	1	2015	51030	0.5462	8.3117	12935.8	1.25	0.088636	10.8402	207.362	-0.123997	1.05981	0.305599	0.54186	-0.302971	-0.194721	0.4258	1.09883	4978.9	8322	4698.38	2810.95	1515.16
18	2018	Hunan	0.305541	1	1	1	2015	54763	0.5609	8.18381	14092.5	1.28	0.084895	10.9108	236.942	-0.0185224	0.868877	0.47589	0.61293	-0.369512	-0.132994	0.3684	0.780146	4747.9	8111.1	4725.38	2766.04	1462.38
18	2019	Hunan	0.306316	1	1	1	2015	60104	0.5745	8.26396	15394.8	1.28	0.091422	11.0038	285.156	0.0790591	0.988534	0.667616	0.61293	-0.253416	-0.0323857	0.4896	1.45304	4616.4	8122.8	4942.27	2808.82	1409.24
18	2020	Hunan	0.299523	1	1	1	2015	62537	0.5876	7.88783	16584.6	1.08	0.102081	11.0435	538.212	0.173053	0.427005	0.84278	0.139129	-0.0638241	0.495673	0.411	1.01666	4754.8	8400.1	5127.81	2902.55	836
18	2021	Hunan	0.310365	1	1	1	2015	68913	0.5971	8.4048	18295.2	1.07663	0.094567	11.1406	660.654	0.241217	1.1988	1.09462	0.131145	-0.197476	0.751177	0.4569	1.2715	4758.4	8504.3	5207.27	2913.62	801
19	2005	Guangdong	0.173817	1	0	0	2016	23997	0.6068	7.18814	4690.5	0.75	0.063525	10.0857	1.00536	0.310815	-0.617569	-0.908285	-0.642642	-0.749621	-0.62533	0.1939	-0.188671	2786.5	4815.4	360.67	208.707	1548.7
19	2006	Guangdong	0.177688	1	0	0	2016	27861	0.63	7.39477	5079.8	0.7	0.057574	10.235	0.818093	0.477278	-0.309089	-0.850972	-0.761092	-0.855472	-0.625721	0.2008	-0.150363	2767.1	4838.4	462.36	264.425	1562.17
19	2007	Guangdong	0.185964	1	0	0	2016	33236	0.6314	7.58056	5624	0.7	0.052406	10.4114	3.43958	0.487323	-0.0317214	-0.770854	-0.761092	-0.947395	-0.62025	0.1423	-0.475152	2479.5	4363.1	597.7	339.666	1546.7
19	2008	Guangdong	0.194712	1	0	0	2016	37543	0.6337	7.6795	6399.8	0.69	0.052332	10.5332	10.8276	0.503826	0.115987	-0.65664	-0.784782	-0.948712	-0.604834	0.1526	-0.417967	2499.94	4404.31	707.03	401.319	1526.66
19	2009	Guangdong	0.210931	1	0	0	2016	39418	0.634	7.80968	6906.9	0.69	0.04931	10.582	7.05816	0.505978	0.310334	-0.581984	-0.784782	-1.00246	-0.612699	0.2081	-0.109833	2538.5	4476.04	1022.11	579.67	1536.66
19	2010	Guangdong	0.222717	1	0	0	2016	44669	0.6618	7.9203	7890.3	0.7	0.047875	10.707	7.27432	0.705446	0.47548	-0.437207	-0.761092	-1.02799	-0.612248	0.2352	0.040625	2531.9	4524.5	1195.04	668.742	1483.3
19	2011	Guangdong	0.237267	1	0	0	2016	50076	0.6657	8.00708	9371.7	0.65	0.048108	10.8213	14.1858	0.733429	0.605035	-0.219113	-0.879543	-1.02384	-0.597826	0.2577	0.165544	2530.4	4572	1310.92	725.536	1340
19	2012	Guangdong	0.256226	1	0	0	2016	52308	0.6715	8.00183	10542.8	0.66	0.04756	10.8649	34.8657	0.775045	0.597197	-0.0467019	-0.855853	-1.03359	-0.554673	0.2894	0.341541	2540.2	4629.6	1436.75	788.326	1243
19	2013	Guangdong	0.266492	1	0	0	2016	56029	0.6809	7.97972	11669.3	0.66	0.04602	10.9336	55.6015	0.842491	0.564189	0.119143	-0.855853	-1.06098	-0.511403	0.2866	0.325996	2507.6	4698.1	1540	821.971	1172
19	2014	Guangdong	0.271507	1	0	0	2016	59909	0.6862	7.84569	12245.6	0.66	0.044573	11.0006	76.1007	0.880519	0.364094	0.203987	-0.855853	-1.08672	-0.468626	0.2918	0.354866	2507	4744.9	1580	834.804	1112
19	2015	Guangdong	0.286455	1	0	0	2016	64516	0.6951	8.19722	13360.4	0.67	0.042683	11.0747	86.6759	0.944377	0.888897	0.368109	-0.832163	-1.12034	-0.446559	0.2888	0.33821	2505.8	4784.7	1654.72	866.595	1046
19	2016	Guangdong	0.294666	1	1	1	2016	69671	0.7015	8.04642	14512.2	0.67	0.042604	11.1515	109.801	0.990298	0.663766	0.537679	-0.832163	-1.12174	-0.398302	0.2917	0.354311	2509.3	4830.8	1773.33	921.135	987
19	2017	Guangdong	0.28825	1	1	1	2016	76218	0.7074	8.23678	15779.7	0.68	0.039405	11.2414	138.861	1.03263	0.947956	0.724282	-0.808472	-1.17864	-0.337664	0.4032	0.973355	2169.7	4227.5	1797.49	922.534	933
19	2018	Guangdong	0.320415	1	1	1	2016	81625	0.7181	8.22919	17167.7	0.61	0.038385	11.3099	179.338	1.1094	0.936625	0.928625	-0.974303	-1.19679	-0.253199	0.3412	0.629133	2151	4279.4	1747.7	878.465	864
19	2019	Guangdong	0.338751	1	1	1	2016	86956	0.7265	8.20934	18818.4	0.61	0.040288	11.3732	228.546	1.16968	0.906991	1.17164	-0.974303	-1.16294	-0.150516	0.3865	0.880637	2160.6	4357.4	1825.78	905.306	823
19	2020	Guangdong	0.355925	1	1	1	2016	88521	0.7415	7.88495	20143.4	0.46	0.042579	11.391	348.107	1.2773	0.422706	1.36671	-1.32965	-1.12219	0.098976	0.4399	1.17711	2204.7	4451.8	1901.27	941.581	767
19	2021	Guangdong	0.375078	1	1	1	2016	98561	0.7463	8.21282	22306	0.466271	0.039967	11.4984	634.741	1.31174	0.912186	1.68509	-1.3148	-1.16865	0.697103	0.536	1.71066	2213	4498.4	1952.09	960.336	753
20	2005	Guangxi	0.163572	1	0	0	2017	8069	0.3362	6.89585	2494.7	1.25	0.241789	8.99578	0.228485	-1.63077	-1.05393	-1.23155	0.54186	2.42117	-0.626951	0.0421	-1.03146	3496.2	6489.2	63.51	34.2174	1518.7
20	2006	Guangxi	0.17056	1	0	0	2017	9421	0.3464	7.28606	2770.5	1.28	0.231857	9.1507	0.461539	-1.55758	-0.471384	-1.19095	0.61293	2.24451	-0.626465	0.0375	-1.057	3331.1	6460.2	120.28	62.0205	1521
20	2007	Guangxi	0.166936	1	0	0	2017	11542	0.3624	7.37144	3224.1	1.33	0.221908	9.35375	1.78555	-1.44278	-0.343919	-1.12417	0.73138	2.06754	-0.623702	0.0477	-1.00037	2984	5594.4	221.25	118.013	1521.1
20	2008	Guangxi	0.169385	1	0	0	2017	13471	0.3816	7.39057	3690.3	1.36	0.220327	9.50829	8.41819	-1.30502	-0.31536	-1.05554	0.80245	2.03942	-0.609861	0.052	-0.976495	2973.05	5695.58	401.58	209.622	1528
20	2009	Guangxi	0.177775	1	0	0	2017	14708	0.392	7.42214	3980.4	1.39	0.200411	9.59615	8.39391	-1.2304	-0.268228	-1.01283	0.87352	1.68518	-0.609912	0.0623	-0.919309	3067.5	5826.5	631.89	332.674	1561.25
20	2010	Guangxi	0.181838	1	0	0	2017	18070	0.4	7.53383	4543.4	1.42	0.191724	9.80201	4.74414	-1.173	-0.101485	-0.929942	0.94459	1.53066	-0.617528	0.0925	-0.75164	3061.1	5896.9	923.93	479.615	1571.2
20	2011	Guangxi	0.186649	1	0	0	2017	22234	0.419	7.57567	5231.3	1.45	0.194798	10.0094	5.31246	-1.03667	-0.0390218	-0.828668	1.01566	1.58534	-0.616342	0.1026	-0.695565	3072.8	5996.5	1142.22	585.31	1565
20	2012	Guangxi	0.191232	1	0	0	2017	24181	0.4348	7.49174	6007.5	1.49	0.188117	10.0933	8.75219	-0.923304	-0.164322	-0.714395	1.11042	1.4665	-0.609164	0.1178	-0.611176	3069.1	6082.6	1278.28	644.982	1481
20	2013	Guangxi	0.192619	1	0	0	2017	26416	0.4511	7.579	6790.9	1.54	0.184008	10.1817	18.7009	-0.80635	-0.0340504	-0.599062	1.22887	1.39341	-0.588404	0.1347	-0.517347	3076	6137.2	1581	792.406	1478
20	2014	Guangxi	0.197535	1	0	0	2017	28603	0.4654	7.63463	8683.2	1.54	0.177615	10.2613	34.309	-0.703745	0.0490002	-0.320475	1.22887	1.2797	-0.555834	0.1668	-0.339129	3067.7	5929.9	1873	968.954	1450
20	2015	Guangxi	0.200796	1	0	0	2017	30890	0.4799	7.56692	9466.6	1.53	0.17337	10.3382	48.8921	-0.599706	-0.0520847	-0.205142	1.20518	1.2042	-0.525403	0.1857	-0.234197	3059.3	6134.7	2111.64	1053.05	1297
20	2016	Guangxi	0.204252	1	0	0	2017	33340	0.4924	7.77292	10359.5	1.54	0.173753	10.4145	73.5891	-0.510017	0.255455	-0.0736876	1.22887	1.21101	-0.473867	0.2035	-0.135372	3023.6	6145.3	2465.78	1213.21	1207
20	2017	Guangxi	0.207824	1	1	1	2017	36441	0.5059	7.88127	11325.5	1.57	0.161787	10.5035	112.889	-0.413153	0.417212	0.0685283	1.29994	0.998169	-0.391859	0.2323	0.0245242	2853.1	5969.9	2718.71	1299.31	1110
20	2018	Guangxi	0.210788	1	1	1	2017	39837	0.5182	8.00233	12434.8	1.61	0.153919	10.5925	164.888	-0.3249	0.597944	0.231841	1.3947	0.85822	-0.283352	0.1968	-0.17257	2802.1	5972.4	2946.34	1382.35	1024
20	2019	Guangxi	0.216461	1	1	1	2017	42778	0.5298	8.1137	13675.7	1.62	0.159612	10.6638	202.265	-0.241668	0.764209	0.414528	1.41839	0.959482	-0.205356	0.2391	0.0622776	2747	5989.2	2957.57	1356.52	951
20	2020	Guangxi	0.222257	1	1	1	2017	44237	0.542	7.3743	14814.9	1.44	0.164817	10.6973	290.537	-0.154132	-0.339649	0.582242	0.99197	1.05206	-0.0211567	0.1909	-0.205327	2806.1	6107.3	3072.15	1411.55	866
20	2021	Guangxi	0.227667	1	1	1	2017	50137	0.5508	7.9616	16362.9	1.44938	0.160708	10.8225	435.37	-0.090991	0.537137	0.810141	1.01419	0.978977	0.281071	0.2071	-0.115385	2822.9	6177.5	3157	1442.64	842
21	2005	Hainan	0.086532	1	0	0	2016	10753	0.452	7.07099	3004	1.27	0.258381	9.28294	1.58996	-0.799892	-0.792464	-1.15657	0.58924	2.71629	-0.62411	0.0242	-1.13084	423.8	778.1	65.2	35.5118	215.1
21	2006	Hainan	0.086532	1	0	0	2016	12350	0.461	7.28472	3255.5	1.31	0.258381	9.42141	0.722253	-0.735316	-0.473384	-1.11955	0.684	2.71629	-0.625921	0.0257	-1.12251	444.5	821.2	87.02	47.1023	218.76
21	2007	Hainan	0.086532	1	0	0	2016	14683	0.472	7.42246	3791.4	1.35	0.258381	9.59445	4.88729	-0.65639	-0.267751	-1.04065	0.77876	2.71629	-0.617229	0.0321	-1.08698	402.6	754.3	114.22	60.9638	221.8
21	2008	Hainan	0.086532	1	0	0	2016	17357	0.48	7.41114	4390	1.34	0.258381	9.76175	12.6153	-0.598989	-0.28465	-0.952525	0.75507	2.71629	-0.601103	0.0233	-1.13584	421.28	810.61	142.6	74.1103	221.24
21	2009	Hainan	0.0878069	1	0	0	2016	18860	0.4913	7.54606	4744.4	1.36	0.258381	9.8448	29.8735	-0.51791	-0.0832269	-0.90035	0.80245	2.71629	-0.56509	0.0233	-1.13584	430.434	829.409	169.32	87.8711	226.053
21	2010	Hainan	0.0869166	1	0	0	2016	23323	0.498	7.84775	5275.4	1.32	0.258302	10.0572	30.9095	-0.469837	0.367169	-0.822176	0.70769	2.71489	-0.562928	0.0259	-1.1214	437.2	833.7	190.08	99.6797	222.1
21	2011	Hainan	0.0889803	1	0	0	2016	28014	0.5034	7.77701	6446	1.33	0.258381	10.2405	42.4685	-0.431091	0.261561	-0.649838	0.73138	2.71629	-0.538808	0.0335	-1.07921	430.6	838.3	225.54	115.851	227.91
21	2012	Hainan	0.0949566	1	0	0	2016	30993	0.5102	8.00495	7408	1.33	0.245178	10.3415	74.7376	-0.382301	0.601855	-0.508211	0.73138	2.48145	-0.471471	0.0498	-0.988709	438.6	854.6	245.23	125.858	218.15
21	2013	Hainan	0.0943961	1	0	0	2016	34053	0.5228	8.1708	8342.6	1.25	0.232228	10.4357	149.962	-0.291894	0.849454	-0.370618	0.54186	2.25111	-0.314497	0.053	-0.970943	421.8	848.2	264	131.284	199.41
21	2014	Hainan	0.0922542	1	0	0	2016	37166	0.533	8.04848	9912.6	1.26	0.22998	10.5231	164.661	-0.218708	0.666841	-0.139481	0.56555	2.21112	-0.283826	0.0635	-0.912647	394	859.6	327	149.881	195.59
21	2015	Hainan	0.0932401	1	0	0	2016	39704	0.5491	8.18497	10857.6	1.25	0.223716	10.5892	189.697	-0.103189	0.870609	-0.0003566	0.54186	2.0997	-0.231581	0.0469	-1.00481	375.6	845.3	265.82	118.114	189.95
21	2016	Hainan	0.0955019	1	1	1	2016	43009	0.567	8.08916	11842.9	1.27	0.226077	10.6692	198.016	0.0252458	0.727573	0.144701	0.58924	2.1417	-0.214224	0.0653	-0.902654	360.4	823.3	255	111.626	187.45
21	2017	Hainan	0.0909571	1	1	1	2016	46631	0.5804	8.49463	12901.8	1.3	0.214074	10.75	251.899	0.121392	1.3329	0.300593	0.66031	1.9282	-0.101784	0.1025	-0.696121	282.5	709.4	221.57	88.2345	183.53
21	2018	Hainan	0.0965575	1	1	1	2016	50263	0.5913	8.80381	13988.9	1.3	0.200786	10.825	474.538	0.199601	1.79448	0.460638	0.66031	1.69185	0.362804	0.0842	-0.797721	286.1	712.9	225.49	90.4933	177.09
21	2019	Hainan	0.0980334	1	1	1	2016	53929	0.5937	8.40429	15113.1	1.29	0.202409	10.8954	557.619	0.216821	1.19803	0.626144	0.63662	1.72071	0.536171	0.0587	-0.939297	272.6	676.2	261.66	105.484	175.15
21	2020	Hainan	0.100262	1	1	1	2016	55438	0.6027	8.17007	16278.8	1.34	0.204089	10.923	677.971	0.281397	0.848364	0.79776	0.75507	1.7506	0.787311	0.0889	-0.771627	270.7	676.9	275.95	110.356	171
21	2021	Hainan	0.107698	1	1	1	2016	63991	0.6097	8.49068	18076.3	1.36042	0.192863	11.0665	862.846	0.331623	1.32701	1.06239	0.803445	1.55092	1.1731	0.0387	-1.05034	271.4	684.8	271.48	107.593	169
22	2005	Chongqing	0.155842	1	0	0	2017	12335	0.452	6.30241	2809.3	1.04	0.131974	9.4202	1.07505	-0.799892	-1.93989	-1.18524	0.0443689	0.467884	-0.625184	0.0549	-0.960394	2501.3	3444.7	29.63	21.5152	779.5
22	2006	Chongqing	0.147127	1	0	0	2017	13915	0.467	6.67868	2873.8	1.06	0.097351	9.54072	1.26289	-0.692265	-1.37815	-1.17574	0.0917489	-0.147957	-0.624792	0.0567	-0.9504	2488.8	3477.2	80.81	57.8396	664.35
22	2007	Chongqing	0.154279	1	0	0	2017	16966	0.483	6.87915	3509.3	1.09	0.098392	9.73897	1.43365	-0.577464	-1.07886	-1.08218	0.162819	-0.12944	-0.624436	0.1588	-0.383545	2195.8	3134.7	99.72	69.852	703.8
22	2008	Chongqing	0.156773	1	0	0	2017	20865	0.4999	6.96952	4126.2	1.09	0.094093	9.94583	11.2759	-0.456204	-0.94395	-0.991362	0.162819	-0.205907	-0.603898	0.2528	0.138339	2215.41	3215.07	120.11	82.7643	652.19
22	2009	Chongqing	0.163065	1	0	0	2017	23346	0.5159	7.15219	4478.4	1.08	0.087368	10.0582	14.6454	-0.341402	-0.67124	-0.939511	0.139129	-0.325525	-0.596867	0.3192	0.50699	2229.49	3308.3	149.89	101.012	655.701
22	2010	Chongqing	0.169556	1	0	0	2017	28084	0.5302	7.10541	5276.7	1.06	0.08053	10.243	10.6069	-0.238798	-0.741078	-0.821984	0.0917489	-0.447153	-0.605294	0.3623	0.746279	2243.9	3359.4	224.53	149.974	632.7
22	2011	Chongqing	0.171466	1	0	0	2017	34864	0.5498	7.02307	6480.4	1.04	0.07815	10.4592	27.1254	-0.0981661	-0.864004	-0.644774	0.0443689	-0.489486	-0.570824	0.3818	0.854543	2259.4	3413.1	238.97	158.193	568.95
22	2012	Chongqing	0.177132	1	0	0	2017	39180	0.5664	7.00643	7383.3	1.01	0.075866	10.5759	35.7769	0.0209407	-0.888846	-0.511848	-0.0267013	-0.530111	-0.552771	0.3607	0.737396	2259.6	3477.7	253.19	164.508	531.18
22	2013	Chongqing	0.179289	1	0	0	2017	43527	0.5829	7.10874	8332	1	0.072247	10.6811	53.4722	0.13933	-0.736107	-0.372179	-0.0503913	-0.594483	-0.515846	0.3843	0.868423	2253.9	3515.9	273	175.009	495.08
22	2014	Chongqing	0.183121	1	0	0	2017	48311	0.5974	7.08504	9489.8	0.97	0.067753	10.7854	49.3833	0.243369	-0.771489	-0.201726	-0.121461	-0.674418	-0.524378	0.3973	0.940598	2242.5	3540.4	324	205.223	463.78
22	2015	Chongqing	0.187752	1	0	0	2017	52480	0.6147	7.27951	10504.7	0.93	0.066563	10.8682	69.1097	0.367499	-0.481162	-0.052311	-0.216222	-0.695584	-0.483215	0.4146	1.03665	2234	3575.8	356.64	222.813	440.3
22	2016	Chongqing	0.193131	1	0	0	2017	58327	0.6333	7.43066	11548.8	0.89	0.068635	10.9738	74.9421	0.500956	-0.255509	0.101403	-0.310982	-0.658729	-0.471044	0.4237	1.08717	2250.1	3600.7	475.65	297.237	419.19
22	2017	Chongqing	0.197225	1	1	1	2017	64171	0.65	7.41747	12637.9	0.87	0.063594	11.0693	101.951	0.62078	-0.2752	0.261742	-0.358362	-0.748394	-0.414684	0.4315	1.13048	2030.7	3339.6	577.84	351.365	402.91
22	2018	Chongqing	0.204554	1	1	1	2017	68460	0.6661	7.38467	13781.2	0.89	0.063862	11.134	158.21	0.736299	-0.324168	0.43006	-0.310982	-0.743627	-0.297287	0.4422	1.18988	2017.8	3348.5	588.01	354.334	390.62
22	2019	Chongqing	0.206565	1	1	1	2017	74337	0.6824	7.60977	15133.3	0.88	0.06573	11.2164	162.533	0.853254	0.0118865	0.629118	-0.334672	-0.710401	-0.288266	0.4414	1.18544	1999.3	3345.7	948.9	567.037	381.48
22	2020	Chongqing	0.211213	1	1	1	2017	78294	0.6946	7.50293	16361.4	0.96	0.072021	11.2682	184.32	0.94079	-0.147616	0.80992	-0.145151	-0.598503	-0.242802	0.3999	0.955033	2003.1	3372.5	1001.34	594.747	378
22	2021	Chongqing	0.224774	1	1	1	2017	87450	0.7032	7.96932	18099.6	0.960884	0.06845	11.3788	250.016	1.0025	0.548663	1.06582	-0.143057	-0.66202	-0.105712	0.4125	1.02499	2013.2	3409.3	1173.81	693.138	366
23	2005	Sichuan	0.234042	1	0	0	2014	8828	0.33	6.00945	2802.8	1.15	0.195	9.08568	0.144641	-1.67526	-2.37725	-1.1862	0.304959	1.58893	-0.627126	0.0814	-0.813267	6564.8	9480.2	497.41	344.444	2329.9
23	2006	Sichuan	0.231466	1	0	0	2014	10371	0.343	6.36544	3002.4	1.14	0.190001	9.24677	0.101001	-1.58198	-1.84579	-1.15681	0.281269	1.50001	-0.627217	0.0915	-0.757192	6583.3	9665.1	560.12	381.521	2306.9
23	2007	Sichuan	0.243429	1	0	0	2014	12963	0.356	6.64257	3546.7	1.16	0.186185	9.46985	32.7722	-1.4887	-1.43206	-1.07668	0.328649	1.43214	-0.559041	0.1159	-0.621724	6450	9278.2	644.51	448.049	2212.3
23	2008	Sichuan	0.253444	1	0	0	2014	15685	0.374	6.72857	4121.2	1.15	0.167683	9.66046	45.6966	-1.35955	-1.30367	-0.992099	0.304959	1.10304	-0.532071	0.1312	-0.536779	6430.9	9438.88	689.58	469.825	2186.18
23	2009	Sichuan	0.272586	1	0	0	2014	17387	0.387	6.81715	4462.1	1.15	0.152242	9.76348	54.3817	-1.26627	-1.17142	-0.941911	0.304959	0.828392	-0.513948	0.1511	-0.426295	6419.4	9476.56	761.29	515.696	2158.3
23	2010	Sichuan	0.285647	1	0	0	2014	21230	0.4018	7.07788	5086.9	1.15	0.138457	9.96317	57.0655	-1.16008	-0.782178	-0.849927	0.304959	0.583197	-0.508348	0.1682	-0.331357	6402	9478.8	841.34	568.243	2142.1
23	2011	Sichuan	0.293641	1	0	0	2014	26136	0.4185	7.26793	6128.6	1.16	0.135605	10.1711	89.3808	-1.04026	-0.49845	-0.696566	0.328649	0.532469	-0.440914	0.1839	-0.244191	6440.5	9565.6	1054.46	709.966	1972
23	2012	Sichuan	0.307655	1	0	0	2014	29627	0.4335	7.20344	7001.4	1.16	0.131366	10.2964	121.668	-0.932631	-0.594728	-0.568072	0.328649	0.457069	-0.373539	0.2045	-0.12982	6468.2	9657	1281.45	858.307	1905
23	2013	Sichuan	0.320198	1	0	0	2014	32750	0.4496	6.95388	7895.3	1.17	0.122837	10.3967	147.461	-0.817112	-0.967299	-0.43647	0.352339	0.305364	-0.319717	0.2331	0.0289658	6469.9	9682.2	1821	1216.84	1854
23	2014	Sichuan	0.331738	1	1	1	2014	35563	0.4651	6.98789	9347.7	1.17	0.121999	10.4791	153.447	-0.705898	-0.916525	-0.222646	0.352339	0.290458	-0.307225	0.2538	0.143891	6467.4	9668.6	1973	1319.76	1804
23	2015	Sichuan	0.34101	1	1	1	2014	37150	0.4827	7.11541	10247.4	1.17	0.120658	10.5227	167.69	-0.579616	-0.726149	-0.0901911	0.352339	0.266606	-0.277504	0.2776	0.276028	6453.9	9689.9	2185.98	1455.96	1758.4
23	2016	Sichuan	0.356985	1	1	1	2014	40297	0.5	7.06333	11203.1	1.16	0.117706	10.604	182.851	-0.455487	-0.8039	0.0505084	0.328649	0.214098	-0.245867	0.3385	0.614143	6453.9	9728.6	2322.33	1540.62	1709
23	2017	Sichuan	0.384953	1	1	1	2014	45835	0.5178	7.25853	12226.9	1.16	0.112452	10.7328	213.523	-0.32777	-0.512484	0.201234	0.328649	0.120645	-0.181864	0.3668	0.771263	6292	9575	2626.36	1725.86	1661.5
23	2018	Sichuan	0.407808	1	1	1	2014	51658	0.535	7.11417	13331.4	1.17	0.103198	10.8524	233.024	-0.204358	-0.728	0.36384	0.352339	-0.043956	-0.141172	0.3649	0.760714	6265.6	9615.3	2590.62	1688.12	1618
23	2019	Sichuan	0.410908	1	1	1	2014	55619	0.5536	7.23995	14670.1	1.17	0.103691	10.9263	170.667	-0.0709007	-0.540222	0.560925	0.352339	-0.035187	-0.271293	0.2986	0.392619	6279.3	9693	2747.92	1780.15	1579.5
23	2020	Sichuan	0.411415	1	1	1	2014	58009	0.5673	7.18938	15929.1	1.38	0.114571	10.9683	217.368	0.0273983	-0.615718	0.746277	0.84983	0.158336	-0.173841	0.2885	0.336545	6312.6	9849.9	2920.27	1871.54	1542
23	2021	Sichuan	0.434265	1	1	1	2014	64610	0.5782	7.52317	17575.3	1.39516	0.104681	11.0761	304.1	0.105607	-0.1174	0.988632	0.885744	-0.0175778	0.00714624	0.2945	0.369856	6357.7	9999.9	3199.41	2034.11	1506
24	2005	Guizhou	0.162505	1	0	0	2015	8069	0.2989	5.84764	2134.1	1.72	0.186865	8.99578	0.077044	-1.8984	-2.61882	-1.28464	1.65529	1.44423	-0.627267	0.0342	-1.07532	3073.7	4804.1	53.71	34.3641	1272
24	2006	Guizhou	0.182401	1	0	0	2015	8069	0.2989	5.97584	2134.1	1.77	0.162184	8.99578	0.0581751	-1.8984	-2.42743	-1.28464	1.77374	1.00523	-0.627306	0.0225	-1.14028	3108.5	4855	64.11	41.0476	1633
24	2007	Guizhou	0.175439	1	0	0	2015	8069	0.2989	6.13228	2374	1.8	0.15122	8.99578	5.84182	-1.8984	-2.19387	-1.24932	1.84481	0.810213	-0.615237	0.0291	-1.10363	2821.8	4464.5	73.61	46.5254	1207.5
24	2008	Guizhou	0.187714	1	0	0	2015	9697	0.2989	6.42493	2796.9	1.8	0.149123	9.17957	4.39571	-1.8984	-1.75697	-1.18706	1.84481	0.772914	-0.618255	0.0444	-1.01869	2919.57	4619.43	72.56	45.8593	1630
24	2009	Guizhou	0.186991	1	0	0	2015	10814	0.2989	6.49826	3005.4	1.8	0.137734	9.2886	4.5411	-1.8984	-1.6475	-1.15637	1.84481	0.570337	-0.617952	0.0883	-0.774958	2984.73	4780.69	78.53	49.0287	1210.5
24	2010	Guizhou	0.192703	1	0	0	2015	12882	0.3381	6.49801	3471.9	1.79	0.133392	9.46359	0.771747	-1.61714	-1.64787	-1.08769	1.82112	0.493106	-0.625817	0.1109	-0.649484	3039.5	4889.1	98.66	61.3359	1192.1
24	2011	Guizhou	0.190036	1	0	0	2015	16024	0.3503	6.40112	4145.4	1.81	0.124582	9.68184	1.77413	-1.5296	-1.79252	-0.988536	1.8685	0.336402	-0.623726	0.1416	-0.479039	3055.6	5021.2	215.05	130.867	1194.39
24	2012	Guizhou	0.198502	1	0	0	2015	18947	0.363	6.5198	4753	1.81	0.127955	9.8494	5.78282	-1.43848	-1.61534	-0.899084	1.8685	0.396398	-0.615361	0.1541	-0.409639	3054.3	5182.9	239.7	141.256	1189.04
24	2013	Guizhou	0.207781	1	0	0	2015	22089	0.3789	6.819	5434	1.83	0.125334	10.0028	13.7257	-1.32439	-1.16866	-0.798826	1.91588	0.349778	-0.598786	0.1958	-0.178122	3118.4	5390.1	263	152.157	1179.76
24	2014	Guizhou	0.215506	1	0	0	2015	25101	0.4024	6.72903	6671.2	1.82	0.139702	10.1307	37.557	-1.15578	-1.30298	-0.616684	1.89219	0.605342	-0.549057	0.2489	0.116687	3138.4	5516.5	286	162.709	1171.02
24	2015	Guizhou	0.227757	1	1	1	2015	28547	0.4296	6.73306	7386.9	1.81	0.155773	10.2593	44.6769	-0.960614	-1.29696	-0.511318	1.8685	0.891198	-0.534199	0.281	0.294905	3114.9	5542.2	309.5	173.949	1161.54
24	2016	Guizhou	0.227556	1	1	1	2015	31589	0.4556	6.74321	8090.3	1.77	0.157881	10.3606	73.1765	-0.774062	-1.28181	-0.407762	1.77374	0.928693	-0.474729	0.2778	0.277139	3113.3	5596.8	375.06	208.632	883.03
24	2017	Guizhou	0.236706	1	1	1	2015	35988	0.4776	7.06267	8869.1	1.75	0.149375	10.4909	100.199	-0.616209	-0.804885	-0.293106	1.72636	0.777396	-0.418339	0.2123	-0.086515	3052.8	5659.4	469.67	253.35	828.02
24	2018	Guizhou	0.227034	1	1	1	2015	40271	0.4954	6.95125	9716.1	1.76	0.140427	10.6034	155.54	-0.488492	-0.971225	-0.16841	1.75005	0.618238	-0.302858	0.1636	-0.356896	2740.2	5477.2	620.27	310.316	764.96
24	2019	Guizhou	0.24308	1	1	1	2015	43727	0.5148	6.83571	10756.3	1.75	0.135999	10.6857	194.665	-0.349295	-1.14372	-0.0152701	1.72636	0.539477	-0.221216	0.2416	0.0761576	2709.4	5481.6	651.96	322.245	700.45
24	2020	Guizhou	0.245506	1	1	1	2015	46355	0.5315	6.63115	11642.3	1.42	0.142208	10.7441	263.372	-0.229471	-1.44911	0.115168	0.94459	0.649916	-0.077842	0.1864	-0.230311	2754.1	5475.3	783.04	393.873	634
24	2021	Guizhou	0.248336	1	1	1	2015	50476	0.5433	7.27686	12856.1	1.43494	0.140344	10.8293	296.01	-0.144804	-0.485118	0.293865	0.979983	0.616761	-0.00973657	0.1674	-0.335798	2787.7	5422.9	880.94	452.857	618
25	2005	Yunnan	0.202018	1	0	0	2016	8069	0.2989	5.84764	2134.1	1.55	0.184779	8.99578	2.80365	-1.8984	-2.61882	-1.28464	1.25256	1.40713	-0.621577	0.0219	-1.14361	4253.9	6053.8	58.11	40.8329	1709.2
25	2006	Yunnan	0.203029	1	0	0	2016	9158	0.305	5.8659	2250.5	1.57	0.17222	9.12238	3.14093	-1.85463	-2.59156	-1.26751	1.29994	1.18374	-0.620873	0.0232	-1.13639	4269.7	6144.7	75.07	52.1631	1696.95
25	2007	Yunnan	0.208401	1	0	0	2016	11287	0.316	5.99228	2634.1	1.59	0.16733	9.33141	9.89019	-1.77571	-2.40288	-1.21103	1.34732	1.09676	-0.60679	0.0266	-1.11751	3994.5	5801.9	86.44	59.5123	1684.7
25	2008	Yunnan	0.210413	1	0	0	2016	13286	0.33	6.20844	3102.6	1.58	0.166523	9.49447	11.8695	-1.67526	-2.08017	-1.14206	1.32363	1.08241	-0.602659	0.0486	-0.995371	4095.93	6056.19	105.79	71.548	1678.42
25	2009	Yunnan	0.217346	1	0	0	2016	14427	0.34	6.22373	3369.3	1.59	0.159665	9.57686	18.7912	-1.6035	-2.05735	-1.10279	1.34732	0.960425	-0.588216	0.0655	-0.901543	4200.13	6343.86	133.09	88.1159	1672.7
25	2010	Yunnan	0.223947	1	0	0	2016	16866	0.347	6.68589	3952	1.59	0.140951	9.73306	20.4421	-1.55328	-1.36738	-1.01701	1.34732	0.627558	-0.584771	0.0922	-0.753306	4274.4	6437.3	158.11	104.986	1671.5
25	2011	Yunnan	0.228559	1	0	0	2016	20653	0.3657	6.61622	4722	1.61	0.146654	9.93562	35.8412	-1.4191	-1.4714	-0.903648	1.3947	0.728998	-0.552637	0.1094	-0.657812	4326.9	6667.5	267.14	173.362	1689.34
25	2012	Yunnan	0.239978	1	0	0	2016	23992	0.3847	6.66042	5416.5	1.58	0.147818	10.0855	44.2776	-1.28278	-1.40541	-0.801403	1.32363	0.749702	-0.535032	0.1262	-0.564539	4399.6	6920.4	284.76	181.034	1610
25	2013	Yunnan	0.250174	1	0	0	2016	27665	0.3999	6.8508	6141.3	1.6	0.146466	10.2279	66.0914	-1.17372	-1.12119	-0.694697	1.37101	0.725654	-0.489513	0.1487	-0.43962	4499.4	7148.2	355	223.453	1559.25
25	2014	Yunnan	0.25826	1	0	0	2016	30217	0.4121	6.80921	7456.1	1.59	0.14296	10.3162	73.0154	-1.08618	-1.18328	-0.50113	1.34732	0.663292	-0.475065	0.1698	-0.322473	4508.2	7194.4	393	246.264	1515.27
25	2015	Yunnan	0.262856	1	0	0	2016	32117	0.4293	6.84397	8242.1	1.62	0.138991	10.3771	80.8355	-0.962767	-1.13138	-0.385414	1.41839	0.592696	-0.458746	0.1787	-0.273061	4487.3	7185.6	440.84	275.298	1478.41
25	2016	Yunnan	0.269548	1	1	1	2016	35051	0.4464	6.87653	9019.8	1.63	0.135958	10.4646	79.5433	-0.840073	-1.08278	-0.27092	1.44208	0.538747	-0.461443	0.1973	-0.169794	4481.2	7164.5	534.86	334.54	1474.04
25	2017	Yunnan	0.270273	1	1	1	2016	39458	0.4629	7.09439	9862.2	1.6	0.126496	10.583	85.0693	-0.721683	-0.75753	-0.146901	1.37101	0.370447	-0.449911	0.2085	-0.107612	4169.2	6790.8	624.43	383.368	1380.11
25	2018	Yunnan	0.28671	1	1	1	2016	44446	0.4744	7.21267	10767.9	1.58	0.119666	10.702	91.717	-0.639169	-0.580948	-0.0135624	1.32363	0.248961	-0.43604	0.1916	-0.201441	4174.6	6890.8	648.96	393.154	1295.3
25	2019	Yunnan	0.305485	1	1	1	2016	49323	0.4867	7.2131	11902.4	1.56	0.130801	10.8062	130.581	-0.550916	-0.580306	0.15346	1.27625	0.44702	-0.35494	0.1006	-0.706669	4165.8	6938.9	660	396.234	1260.51
25	2020	Yunnan	0.300683	1	1	1	2016	52047	0.5005	6.88267	12841.9	1.85	0.147086	10.8599	144.147	-0.451899	-1.07361	0.291775	1.96326	0.736682	-0.326633	0.1009	-0.705004	4167.4	6989.7	677.77	404.1	1226
25	2021	Yunnan	0.312297	1	1	1	2016	57717	0.5105	7.421	14197.3	1.85	0.141056	10.9633	162.802	-0.380148	-0.26993	0.491319	1.96326	0.629426	-0.287705	0.1143	-0.630607	4191.4	7057.2	711.61	422.638	1187
26	2005	Shanxi	0.225614	1	0	0	2016	10357	0.3723	7.07398	2134.1	1.08	0.109662	9.24542	0.198662	-1.37175	-0.788	-1.28464	0.139129	0.0710195	-0.627013	0.0262	-1.11974	3263.9	4201.8	859.51	667.655	956.4
26	2006	Shanxi	0.238522	1	0	0	2016	12439	0.3912	7.2547	2260.2	1.1	0.101445	9.42859	0.135983	-1.23614	-0.518201	-1.26608	0.186509	-0.0751366	-0.627144	0.0233	-1.13584	3295	4247.9	911.21	706.805	956
26	2007	Shanxi	0.238811	1	0	0	2016	15342	0.4062	7.33102	2644.7	1.11	0.098684	9.63835	7.31103	-1.12851	-0.404262	-1.20947	0.210199	-0.124247	-0.612172	0.0204	-1.15194	3099.8	4044.7	938.43	719.199	932.7
26	2008	Shanxi	0.239603	1	0	0	2016	19331	0.421	7.41361	3136.5	1.09	0.099961	9.86946	12.571	-1.02232	-0.280963	-1.13707	0.162819	-0.101533	-0.601196	0.0237	-1.13362	3126.01	4165.76	1013.88	760.821	909
26	2009	Shanxi	0.247208	1	0	0	2016	21485	0.435	7.58663	3437.6	1.13	0.093976	9.97511	14.1364	-0.921869	-0.0226595	-1.09274	0.257579	-0.207988	-0.597929	0.0569	-0.94929	3133.97	4154.1	1169.55	882.341	877.593
26	2010	Shanxi	0.25812	1	0	0	2016	26388	0.4576	7.90018	4105	1.08	0.096159	10.1807	7.03505	-0.759711	0.445443	-0.994484	0.139129	-0.169159	-0.612747	0.0689	-0.882667	3159.7	4185.6	1372.12	1035.81	856
26	2011	Shanxi	0.265719	1	0	0	2016	32467	0.4735	7.92594	5027.9	1.09	0.097527	10.388	19.1018	-0.645627	0.4839	-0.858613	0.162819	-0.144826	-0.587567	0.0874	-0.779955	3134.9	4181	1454.72	1090.74	835
26	2012	Shanxi	0.270926	1	0	0	2016	37453	0.4971	7.93084	5762.5	1.43	0.092969	10.5308	38.2423	-0.476294	0.491215	-0.750464	0.96828	-0.2259	-0.547627	0.0997	-0.711666	3127.5	4238.3	1526.69	1126.57	809
26	2013	Shanxi	0.266614	1	0	0	2016	41906	0.5157	8.18379	6502.6	1.43	0.092013	10.6432	68.201	-0.342837	0.868847	-0.641506	0.96828	-0.242904	-0.485111	0.1173	-0.613951	3105.1	4269	1669	1213.96	791
26	2014	Shanxi	0.273591	1	0	0	2016	45610	0.5301	8.08267	7932.2	1.41	0.090039	10.7279	71.4038	-0.239516	0.717884	-0.431038	0.9209	-0.278016	-0.478428	0.1557	-0.400756	3076.5	4262.1	1811	1307.23	795
26	2015	Shanxi	0.280583	1	0	0	2016	46654	0.5474	8.06139	8688.9	1.37	0.089375	10.7505	67.3039	-0.115386	0.686115	-0.319636	0.82614	-0.289826	-0.486983	0.179	-0.271395	3073.5	4284.5	1821.77	1306.85	803
26	2016	Shanxi	0.286957	1	1	1	2016	49341	0.5639	8.0275	9396.4	1.37	0.089054	10.8065	80.5267	0.00300292	0.63552	-0.215476	0.82614	-0.295536	-0.459391	0.2197	-0.0454305	3068.7	4276.9	1832.78	1315.03	805
26	2017	Shanxi	0.298622	1	1	1	2016	55216	0.5807	7.79762	10264.5	1.36	0.081081	10.919	92.9702	0.123545	0.29233	-0.0876736	0.80245	-0.437352	-0.433424	0.2468	0.105028	3019.4	4063.9	1876.21	1393.99	805
26	2018	Shanxi	0.311245	1	1	1	2016	61115	0.5965	8.18746	11212.8	1.35	0.076443	11.0205	138.439	0.236912	0.874326	0.0519364	0.77876	-0.519848	-0.338543	0.2687	0.226616	3006	4091	1936.19	1422.68	804
26	2019	Shanxi	0.323537	1	1	1	2016	65506	0.6128	8.44201	12325.7	1.27	0.077195	11.0899	176.709	0.353866	1.25435	0.215779	0.58924	-0.506472	-0.258685	0.2595	0.175538	2998.9	4132.1	1899.22	1378.37	803
26	2020	Shanxi	0.328879	1	1	1	2016	65867	0.6266	7.89114	13316.5	1.27	0.087172	11.0954	284.32	0.452882	0.431947	0.361646	0.58924	-0.329011	-0.0341306	0.2369	0.0500633	3001	4160.8	2015.42	1453.63	632
26	2021	Shanxi	0.337063	1	1	1	2016	76171	0.6363	8.23331	14744.8	1.2796	0.080005	11.2407	358.976	0.522481	0.942776	0.571922	0.611982	-0.456491	0.121656	0.2389	0.0611672	3004.3	4189.3	2054.64	1473.46	611
27	2005	Gansu	0.199812	1	0	0	2015	8069	0.3002	5.94336	2134.1	1.42	0.163199	8.99578	0.0216643	-1.88907	-2.47592	-1.28464	0.94459	1.02328	-0.627382	0.0169	-1.17137	2587.2	3726	400.54	278.12	770.5
27	2006	Gansu	0.207153	1	0	0	2015	8653	0.3109	5.90653	2134.1	1.47	0.149705	9.06566	0.0846501	-1.8123	-2.5309	-1.28464	1.06304	0.783266	-0.627251	0.0156	-1.17859	2598.9	3743.4	434.51	301.664	886
27	2007	Gansu	0.205459	1	0	0	2015	10501	0.3225	6.21734	2328.9	1.52	0.13678	9.25923	5.51992	-1.72907	-2.06689	-1.25596	1.18149	0.553368	-0.615909	0.0136	-1.18969	2687	3759	462.71	330.753	748.2
27	2008	Gansu	0.221027	1	0	0	2015	12048	0.3356	6.32241	2723.8	1.55	0.127356	9.39665	6.13858	-1.63507	-1.91003	-1.19783	1.25256	0.385743	-0.614618	0.0192	-1.1586	2682.99	3868.61	498.42	345.668	902
27	2009	Gansu	0.223689	1	0	0	2015	12802	0.3489	6.41473	2980.1	1.58	0.128018	9.45736	5.14119	-1.53965	-1.7722	-1.16009	1.32363	0.397518	-0.616699	0.0294	-1.10197	2740.03	3938.64	559.93	389.532	739.323
27	2010	Gansu	0.230137	1	0	0	2015	15421	0.3612	6.78216	3424.7	1.62	0.119837	9.64349	7.59945	-1.45139	-1.22366	-1.09464	1.41839	0.252003	-0.61157	0.0415	-1.03479	2799.8	3995.2	616.27	431.877	731.5
27	2011	Gansu	0.238027	1	0	0	2015	18846	0.3725	7.00787	3909.4	1.66	0.109116	9.84406	19.6213	-1.37031	-0.886697	-1.02328	1.51315	0.0613077	-0.586483	0.0784	-0.829923	2833.7	4094.8	687.16	475.531	845
27	2012	Gansu	0.247502	1	0	0	2015	21141	0.3878	7.25954	4506.7	1.68	0.109566	9.95897	46.0767	-1.26053	-0.510976	-0.935345	1.56053	0.0693119	-0.531278	0.1078	-0.666695	2839.4	4099.8	764.93	529.768	821
27	2013	Gansu	0.248743	1	0	0	2015	23647	0.405	7.13525	5107.8	1.71	0.109419	10.071	71.5368	-1.13712	-0.69653	-0.84685	1.6316	0.0666972	-0.47815	0.1555	-0.401867	2858.7	4155.9	840	577.807	801
27	2014	Gansu	0.252271	1	0	0	2015	25724	0.4228	7.08066	6276.6	1.72	0.106744	10.1552	86.5077	-1.00941	-0.778028	-0.674778	1.65529	0.0191169	-0.44691	0.204	-0.132596	2842.5	4197.5	964	652.81	782
27	2015	Gansu	0.262284	1	1	1	2015	25946	0.4424	6.94212	6936.2	1.73	0.111857	10.1638	100.162	-0.868773	-0.984855	-0.57767	1.67898	0.110062	-0.418418	0.2334	0.0306314	2849.6	4229.3	1096.38	738.714	768
27	2016	Gansu	0.250497	1	1	1	2015	27396	0.4607	7.15319	7456.9	1.72	0.115925	10.2181	112.561	-0.737468	-0.669747	-0.501012	1.65529	0.18242	-0.392543	0.2513	0.130012	2814	4253.8	1233.43	815.946	750
27	2017	Gansu	0.262379	1	1	1	2015	29103	0.4812	7.06121	8076.1	1.73	0.117192	10.2786	126.239	-0.590379	-0.807065	-0.409853	1.67898	0.204956	-0.364002	0.2589	0.172206	2647.2	3752	1364.94	963.025	733
27	2018	Gansu	0.273584	1	1	1	2015	32178	0.4969	7.12942	8804.1	1.76	0.114275	10.379	159.913	-0.477729	-0.705233	-0.302676	1.75005	0.153071	-0.293734	0.2302	0.0128651	2645.3	3773.6	1388.72	973.495	721
27	2019	Gansu	0.273335	1	1	1	2015	34707	0.507	7.2447	9628.9	1.77	0.121503	10.4547	236.48	-0.405261	-0.53313	-0.181247	1.77374	0.281636	-0.133958	0.2277	-0.0010148	2581.1	3831.6	1496.78	1008.28	706
27	2020	Gansu	0.276003	1	1	1	2015	35848	0.5223	6.81519	10344.3	1.85	0.13231	10.487	320.348	-0.295482	-1.17435	-0.0759253	1.96326	0.47386	0.0410517	0.1749	-0.294158	2638.3	3931.8	1661.59	1114.95	597
27	2021	Gansu	0.278722	1	1	1	2015	40976	0.5333	7.05167	11432.8	1.85	0.13347	10.6207	393.228	-0.216555	-0.821307	0.0843251	1.96326	0.494493	0.193131	0.1897	-0.211989	2676.8	3997.9	1845.64	1235.75	580
28	2005	Qinghai	0.0894994	1	0	0	2017	9233	0.3925	5.84764	2151.5	1.1	0.125751	9.13054	0.0216643	-1.22681	-2.61882	-1.28208	0.186509	0.357195	-0.627382	0.0154	-1.1797	245.6	476.7	101	52.0361	131.6
28	2006	Qinghai	0.086532	1	0	0	2017	10728	0.3926	5.84764	2358.4	1.1	0.11244	9.28061	0.0216643	-1.22609	-2.61882	-1.25162	0.186509	0.120432	-0.627382	0.0164	-1.17414	260.3	489.8	98.02	52.0919	139.15
28	2007	Qinghai	0.086532	1	0	0	2017	13100	0.4007	5.84764	2683.8	1.07	0.113318	9.48037	8.27896	-1.16798	-2.61882	-1.20371	0.115439	0.136049	-0.610152	0.0176	-1.16748	301.8	516.7	107.33	62.6905	122.6
28	2008	Qinghai	0.0866954	1	0	0	2017	16220	0.4086	5.9619	3061.2	1.11	0.115509	9.694	10.1082	-1.11129	-2.44824	-1.14815	0.210199	0.17502	-0.606335	0.0688	-0.883222	271.99	513.63	107.35	56.8466	133.95
28	2009	Qinghai	0.08816	1	0	0	2017	16907	0.419	5.98083	3346.2	1.1	0.112057	9.73548	7.17036	-1.03667	-2.41998	-1.1062	0.186509	0.113619	-0.612465	0.0952	-0.73665	275.72	514.05	121.79	65.3243	122.588
28	2010	Qinghai	0.0913822	1	0	0	2017	20418	0.4472	6.04658	3862.7	1.09	0.115889	9.92417	10.0891	-0.834332	-2.32182	-1.03016	0.162819	0.181779	-0.606374	0.1173	-0.613951	274.5	546.9	127.7	64.0952	123.4
28	2011	Qinghai	0.0940975	1	0	0	2017	24233	0.4653	6.13233	4608.5	1.07	0.111354	10.0955	57.0021	-0.704463	-2.1938	-0.920358	0.115439	0.101115	-0.50848	0.1445	-0.462938	279.4	547.7	159.19	81.2081	121.82
28	2012	Qinghai	0.094364	1	0	0	2017	26839	0.4785	6.00395	5364.4	1.03	0.113968	10.1976	77.0006	-0.609752	-2.38546	-0.809073	0.0206788	0.14761	-0.466749	0.1618	-0.366889	280.2	554.2	172.97	87.4525	115.09
28	2013	Qinghai	0.0938848	1	0	0	2017	30005	0.4929	6.23458	6196.4	1.07	0.119477	10.3091	107.264	-0.50643	-2.04115	-0.686585	0.115439	0.245599	-0.403597	0.1781	-0.276392	280	555.8	187	94.2065	116.6
28	2014	Qinghai	0.0964465	1	0	0	2017	32218	0.5084	6.23868	7282.7	1.09	0.116848	10.3803	121.007	-0.395216	-2.03503	-0.526658	0.162819	0.198837	-0.37492	0.1939	-0.188671	280.1	553.7	214	108.256	116.2
28	2015	Qinghai	0.0975837	1	0	0	2017	34883	0.5167	5.84764	7933.4	1.08	0.103879	10.4597	180.754	-0.335662	-2.61882	-0.430861	0.139129	-0.031843	-0.250243	0.2157	-0.0676383	277.1	558.4	224.67	111.49	115.09
28	2016	Qinghai	0.0990496	1	0	0	2017	38968	0.5355	6.35718	8664.4	1.09	0.097954	10.5705	243.913	-0.20077	-1.85812	-0.323242	0.162819	-0.137231	-0.118449	0.2416	0.0761576	281.1	561.3	232.89	116.632	115.16
28	2017	Qinghai	0.0969535	1	1	1	2017	42211	0.5545	6.687	9462.3	1.11	0.09671	10.6504	291.724	-0.0644431	-1.36573	-0.205775	0.210199	-0.159358	-0.0186796	0.2779	0.277694	282.6	555.3	238.8	121.529	114.79
28	2018	Qinghai	0.097673	1	1	1	2017	46854	0.5727	6.66699	10393.3	1.09	0.097562	10.7548	467.505	0.0661439	-1.3956	-0.0687115	0.162819	-0.144204	0.348127	0.2403	0.0689399	281.3	557.3	243.95	123.135	110.14
28	2019	Qinghai	0.101094	1	1	1	2017	49976	0.5878	6.50337	11499.4	1.07	0.102649	10.8193	768.027	0.174488	-1.63987	0.0941301	0.115439	-0.053721	0.975233	0.2477	0.110025	280.2	553.5	263.46	133.372	105.4
28	2020	Qinghai	0.100179	1	1	1	2017	50845	0.6008	6.20204	12342.5	1.08	0.1123	10.8365	1325.96	0.267764	-2.08973	0.218252	0.139129	0.117942	2.13948	0.242	0.0783783	290	571.4	304.78	154.684	71
28	2021	Qinghai	0.100986	1	1	1	2017	57036	0.6102	6.40989	13604.2	1.09083	0.104458	10.9514	1452.49	0.335211	-1.77943	0.404002	0.164785	-0.0215443	2.40353	0.2526	0.137229	302.4	583.9	317.06	164.204	69
29	2005	Ningxia	0.115143	1	0	0	2015	9796	0.4228	5.94856	2508.9	1.14	0.120366	9.18973	1.28188	-1.00941	-2.46815	-1.22946	0.281269	0.261412	-0.624753	0.022	-1.14305	775.9	1099.3	120.34	84.9375	145.1
29	2006	Ningxia	0.121473	1	0	0	2015	11389	0.43	6.28729	2760.1	1.06	0.112396	9.3404	1.14204	-0.957744	-1.96246	-1.19248	0.0917489	0.119649	-0.625045	0.0224	-1.14083	795.6	1127.2	178.26	125.819	140.1
29	2007	Ningxia	0.125415	1	0	0	2015	14458	0.4402	6.56588	3180.8	1.11	0.105857	9.579	4.52297	-0.884558	-1.54655	-1.13055	0.210199	0.00333978	-0.61799	0.0311	-1.09253	856.3	1189.8	160.16	115.267	141.5
29	2008	Ningxia	0.129682	1	0	0	2015	18554	0.4498	6.93331	3681.4	1.12	0.099105	9.82844	15.5425	-0.815677	-0.998008	-1.05685	0.233889	-0.116758	-0.594995	0.0592	-0.936521	826.16	1209.65	248.92	170.006	136.4
29	2009	Ningxia	0.133754	1	0	0	2015	20382	0.461	6.95662	4048.3	1.02	0.09505	9.92241	37.8851	-0.735316	-0.963208	-1.00283	-0.00301122	-0.188885	-0.548372	0.0724	-0.863235	826.88	1226.67	321.39	216.644	130.843
29	2010	Ningxia	0.135351	1	0	0	2015	24984	0.479	7.12684	4674.9	1.31	0.096329	10.126	39.8207	-0.606164	-0.709085	-0.910582	0.684	-0.166135	-0.544333	0.0969	-0.727212	844.1	1247.9	381.68	258.175	128.3
29	2011	Ningxia	0.138323	1	0	0	2015	30161	0.502	7.28743	5410	1.33	0.090589	10.3143	41.0134	-0.441136	-0.469338	-0.80236	0.73138	-0.268233	-0.541844	0.1368	-0.505688	852.4	1260.4	456.12	308.471	163.8
29	2012	Ningxia	0.143472	1	0	0	2015	32609	0.5115	7.18518	6180.3	1.35	0.088691	10.3923	99.3826	-0.372973	-0.621989	-0.688955	0.77876	-0.301993	-0.420043	0.168	-0.332467	828.3	1241.2	517.64	345.441	155.5
29	2013	Ningxia	0.144447	1	0	0	2015	35135	0.5284	7.20177	6931	1.37	0.090519	10.467	167.244	-0.251714	-0.597221	-0.578436	0.82614	-0.269478	-0.278436	0.2096	-0.101505	801.6	1264.7	537	340.365	147.3
29	2014	Ningxia	0.15082	1	0	0	2015	36815	0.5482	7.19614	8410	1.34	0.087675	10.5137	229.74	-0.109646	-0.605626	-0.360696	0.75507	-0.320064	-0.148024	0.23	0.0117548	771.3	1253.2	554	340.967	134.5
29	2015	Ningxia	0.153068	1	1	1	2015	37876	0.5698	7.12607	9118.7	1.34	0.091804	10.5421	261.865	0.0453361	-0.710234	-0.25636	0.75507	-0.246621	-0.0809882	0.2552	0.151664	770.4	1264.6	579.6	353.095	125.5
29	2016	Ningxia	0.155183	1	1	1	2015	40339	0.5874	7.37128	9851.6	1.33	0.086647	10.6051	336.803	0.171618	-0.344158	-0.148461	0.73138	-0.338349	0.0753873	0.2704	0.236054	778.3	1275.2	588.45	359.152	117.6
29	2017	Ningxia	0.157562	1	1	1	2015	45718	0.6095	7.21662	10737.9	1.29	0.078305	10.7302	504.675	0.330188	-0.575051	-0.017979	0.63662	-0.486729	0.425692	0.2765	0.269921	722.5	1132.6	622.1	396.846	106.3
29	2018	Ningxia	0.160085	1	1	1	2015	49614	0.6215	7.11644	11707.6	1.29	0.079597	10.812	710.153	0.416289	-0.724611	0.124782	0.63662	-0.463748	0.854466	0.2219	-0.0332162	735.7	1164.6	610.4	385.601	98.3
29	2019	Ningxia	0.160443	1	1	1	2015	52537	0.6363	7.31982	12858.4	1.28	0.074697	10.8693	915.53	0.522481	-0.420983	0.294204	0.61293	-0.550904	1.28303	0.1934	-0.191447	677.4	1153	619.39	363.898	90.6
29	2020	Ningxia	0.163472	1	1	1	2015	55021	0.6496	7.14923	13889.4	1.02	0.085459	10.9155	1008.07	0.61791	-0.675659	0.445989	-0.00301122	-0.35948	1.47614	0.1877	-0.223093	679.2	1174.2	743.69	430.177	83
29	2021	Ningxia	0.166783	1	1	1	2015	63461	0.6604	7.47562	15336.6	1.02814	0.079465	11.0582	1107.56	0.695401	-0.188388	0.659048	0.0162725	-0.466096	1.68374	0.1984	-0.163687	689.3	1175.9	761.21	446.213	81
30	2005	Xinjiang	0.160833	1	0	0	2018	12687	0.3715	7.31041	2482.2	1.15	0.19266	9.44833	66.4309	-1.37749	-0.435031	-1.23339	0.304959	1.54731	-0.488805	0.0295	-1.10141	1492.8	3731.2	822.07	328.899	407.1
30	2006	Xinjiang	0.162165	1	0	0	2018	14567	0.3794	7.37772	2737.3	1.19	0.169919	9.58651	68.3219	-1.32081	-0.334543	-1.19584	0.399719	1.14281	-0.484859	0.0337	-1.0781	1496	3817.9	874.3	342.584	414.45
30	2007	Xinjiang	0.164121	1	0	0	2018	16887	0.3915	7.57949	3183	1.22	0.169514	9.7343	181.816	-1.23399	-0.0333189	-1.13022	0.47079	1.13561	-0.248028	0.0479	-0.999258	1379.1	4202.6	856.66	281.116	416.3
30	2008	Xinjiang	0.166456	1	0	0	2018	19605	0.3964	7.58953	3502.9	1.24	0.156162	9.88354	320.747	-1.19883	-0.01833	-1.08313	0.51817	0.898117	0.0418828	0.0671	-0.89266	1585.2	4486.67	1152.63	407.24	421.32
30	2009	Xinjiang	0.174493	1	0	0	2018	19755	0.3985	7.72158	3883.1	1.26	0.166368	9.89116	335.8	-1.18376	0.178809	-1.02715	0.56555	1.07965	0.0732955	0.1025	-0.696121	1984.7	4663.81	1409.72	599.911	425.759
30	2010	Xinjiang	0.182419	1	0	0	2018	24700	0.4301	7.78941	4642.7	1.29	0.186616	10.1146	317.913	-0.957027	0.280073	-0.915323	0.63662	1.4398	0.0359703	0.1049	-0.682796	2028.6	4758.6	1554.48	662.678	436.1
30	2011	Xinjiang	0.194224	1	0	0	2018	29624	0.4373	7.57306	5442.2	1.32	0.160318	10.2963	253.524	-0.905366	-0.0429183	-0.797619	0.70769	0.97204	-0.0983937	0.1169	-0.616172	2047.5	4983.5	1644.8	675.776	600.97
30	2012	Xinjiang	0.208278	1	0	0	2018	33103	0.4422	7.632	6393.7	1.36	0.162457	10.4074	316.784	-0.870208	0.0450739	-0.657538	0.80245	1.01009	0.0336128	0.1473	-0.447393	2131.2	5123.9	1896.64	788.875	607.14
30	2013	Xinjiang	0.212749	1	0	0	2018	36988	0.4494	7.87871	7296.5	1.33	0.158068	10.5183	451.961	-0.818547	0.41339	-0.524627	0.73138	0.932019	0.315691	0.1572	-0.392428	2234.8	5212.3	2011	862.226	581.8
30	2014	Xinjiang	0.215706	1	0	0	2018	40193	0.4679	7.96905	8723.8	1.35	0.151838	10.6014	554.337	-0.685808	0.548259	-0.314498	0.77876	0.821206	0.529322	0.1775	-0.279723	2255.9	5517.6	2363	966.125	574.1
30	2015	Xinjiang	0.227431	1	0	0	2018	39520	0.4878	7.86552	9425.1	1.34	0.151468	10.5846	615.433	-0.543023	0.393698	-0.211251	0.75507	0.814624	0.656813	0.1794	-0.269175	2395	5757.3	2575.02	1071.19	569.55
30	2016	Xinjiang	0.233436	1	0	0	2018	40020	0.5042	7.75491	10183.2	1.34	0.152968	10.5971	629.793	-0.425351	0.228568	-0.0996427	0.75507	0.841305	0.686777	0.1992	-0.159246	2401.1	5867.5	2724.13	1114.77	573.87
30	2017	Xinjiang	0.226415	1	0	0	2018	45476	0.519	7.88863	11045.3	1.29	0.139051	10.7249	730.943	-0.31916	0.4282	0.0272768	0.63662	0.593763	0.89785	0.2105	-0.0965085	2295.9	5887	2746.22	1071.01	546.2
30	2018	Xinjiang	0.232558	1	1	1	2018	51238	0.5401	7.91741	11974.5	1.32	0.132098	10.8442	898.955	-0.167765	0.471166	0.164075	0.70769	0.470089	1.24844	0.1549	-0.405198	2219.6	6068.9	2824.76	1033.11	539.62
30	2019	Xinjiang	0.238278	1	1	1	2018	53542	0.5551	8.05932	13121.7	1.22	0.131043	10.8882	1366.31	-0.0601381	0.683025	0.332967	0.47079	0.451324	2.22369	0.2745	0.258817	2203.6	6170	2870.62	1025.23	489.16
30	2020	Xinjiang	0.24588	1	1	1	2018	53606	0.5653	7.51723	14056.1	1.44	0.143565	10.8894	1710.78	0.0130481	-0.126267	0.470531	0.99197	0.674053	2.94249	0.351	0.683542	2230.2	6280	2970.86	1055.03	460
30	2021	Xinjiang	0.251864	1	1	1	2018	62991	0.5726	7.94351	15575.3	1.46507	0.144627	11.0508	1546.8	0.0654264	0.510131	0.69419	1.05136	0.692943	2.60032	0.399	0.950036	2371.7	6387.4	3078.47	1143.06	455
